# Supplementary material for: Substance use among healthcare professionals: A cross-sectional study in Kenya
Source: PLOS Glob Public Health. 2025 Mar 24;5(3):e0003863. doi: 10.1371/journal.pgph.0003863 (PMC11932460; doi:10.1371/journal.pgph.0003863)
Supplement: S1 Data — (XLSX) [file pgph.0003863.s001.xlsx]

## Sheet: Sheet1
Number	Age Category	Gender	Race	Marital Status	Religion	Education	Type Facility	Healthcare Category	Type Doctor	speciality	speciality	Neurosurgery	Cardiothoracic	Peiatric	Plastic and Reconstructive	Urology	Vasucular	Breast	Gastroenterology	Pancreatic	Oncology	Bariatric	Trauma Critical Care	Income	County	Life_Tobacco	Life_Alcohol	Life_Cannabis	Life_Cocaine	Life_Ampht	Life_Inhale	Life_Sedative	Life_Hallucinog	Life_Opiods	Life_Other	Life_TypeOther	Sub Use Ever	3M_Tobacco	3M_Alcohol	3M_Cannabis	3M_Cocaine	3M_Ampht	3M_Inhale	3M_Sedative	3M_Hallucinog	3M_Opiods	3M_Other	3M_TobaccoStrong	3M_AlcoholStrong
1		Male	African	Married	Christian	Masters	Private	Doctor	Resident	Internal Medicine	Internal Medicine													>300,000	Nairobi	Yes	Yes	No	No	No	No	No	No	No	No		Yes	Weekly	Monthly									Weekly	Weekly
2		Female	Asian	Married	Others	Masters		Doctor	Consultant	Gastroenterology	Internal Medicine													>300,000	Nairobi	No	Yes	No	No	No	No	Yes	No	No	No		Yes		Once or Twice					Once or Twice					Never
3	36-45	Female	African	Married	Christian	Diploma	Public	Nurse																<100,000	Kitui	No	Yes	No	No	No	No	No	No	No	No		Yes
4		Female	African	Single	Christian	Bachelors	Public	Allied																<100,000	Garissa	No	Yes	No	Yes	No	No	Yes	No	No	No		Yes		Never		Never			Never
5	26-35	Male	African	Married	Christian	Diploma	Public	Allied																<100,000	Garissa	No	Yes	No	No	No	No	No	No	No	No		Yes		Monthly										Never
6	46-55	Male	African	Married	Christian	Diploma	Public	Doctor	House/Medical Officer	Internal Medicine	Internal Medicine													<100,000		No	Yes	No	No	No	No	No	No	No	No		Yes		Daily or Almost Daily										Daily or Almost Daily
7	36-45	Female	African	Married	Christian	Masters	Public	Doctor	Consultant	Infectious Disease	Internal Medicine													Prefer not to answer	Nairobi	Yes	Yes	Yes	No	No	No	No	No	No	No		Yes	Never	Weekly	Never									Weekly
8		Female	African	Other	Christian	Diploma	Private	Nurse																100-200,000	Nairobi	No	Yes	No	No	No	No	No	No	No	No		Yes		Never
9		Male	African	Single	Christian	Bachelors	Private	Nurse																<100,000	Nairobi												No
10	36-45	Female	African	Married	Christian	Masters	Private	Doctor	Consultant	Psychiatry	Internal Medicine													>300,000	Nairobi												No
11	46-55	Female	Other	Married	Christian	Diploma	Public	Nurse																<100,000	Siaya	No	Yes	No	No	No	No	Yes	No	No	No		Yes		Weekly					Once or Twice					Daily or Almost Daily
12		Female	African	Married	Christian	Masters	Public	Doctor	Consultant	Endocrinology	Internal Medicine													>300,000	Nairobi												No
13	36-45	Male	African	Married	Muslim	Doctorate	Private	Doctor	Consultant	Cardiology	Internal Medicine													>300,000	Nairobi	Yes	Yes	Yes	No	No	No	Yes	No	No	No		Yes	Never	Daily or Almost Daily	Monthly				Never					Daily or Almost Daily
14		Male	African	Single	Christian	Bachelors	Public	Doctor	Medical Student															Prefer not to answer	Nairobi	No	Yes	No	No	No	No	No	No	No	No		Yes		Never
15		Female	African	Single	Christian	Diploma	Faith	Nurse																<100,000	Kiambu												No
16		Female	Asian	Married	Muslim	Bachelors	Private	Allied																100-200,000	Nairobi												No
17	46-55	Female	African	Other	Christian	Diploma	Public	Nurse																<100,000	Nairobi	No	Yes	No	No	No	No	No	No	No	No		Yes		Once or Twice										Once or Twice
18	26-35	Male	Asian	Married	Muslim	Masters	Public	Doctor	Resident	Internal Medicine	Internal Medicine													Prefer not to answer		Yes	No	No	No	No	No	No	No	No	No		Yes	Never
19	26-35	Male	Caucasian	Single	Hindu	Bachelors	Private	Doctor	Medical Student	Internal Medicine	Internal Medicine													100-200,000	Nairobi	No	Yes	Yes	No	Yes	No	No	Yes	No	No		Yes		Monthly	Monthly		Never			Never				Never
20	36-45	Female	African	Married	Christian	Bachelors	Other	Doctor	House/Medical Officer	Palliative Care	Internal Medicine													100-200,000	Nairobi												No
21	46-55	Male	Asian	Married	Muslim	Masters	Private	Doctor	Consultant	Gastroenterology	Internal Medicine													>300,000	Nairobi	Yes	No	No	No	No	No	No	No	No	No		Yes	Never
22	36-45	Female	African	Married	Christian	Bachelors	Public	Nurse																<100,000	Garissa												No
23	36-45	Female	African	Married	Christian	Diploma	Public	Nurse																100-200,000	Kiambu												No
24		Female	African	Married	Muslim	Diploma	Public	Allied																100-200,000	Nakuru	No	Yes	No	No	No	No	Yes	No	Yes	No		Yes		Never					Never		Never
25		Female	African	Single	Christian	Masters	Public	Doctor	Consultant	Internal Medicine	Internal Medicine													Prefer not to answer	Nairobi	No	Yes	No	No	No	No	No	No	No	No		Yes		Never
26	36-45	Male	Other	Married	Muslim	Masters	Private	Doctor	Consultant	Family Medicine	Family Medicine													>300,000	Mombasa												No
27		Female	African	Married	Christian	Bachelors	Public	Doctor																<100,000													No
28	26-35	Male	African	Married	Christian	Diploma	Public	Allied																<100,000	Kwale												No
29		Female	African	Married	Muslim	Bachelors	Public	Nurse																<100,000	Garissa												No
30		Male	Caucasian	Married	Muslim	Bachelors	Public	Doctor	House/Medical Officer	Crtitical Care	Internal Medicine													100-200,000	Mombasa	Yes	Yes	Yes	Yes	Yes	Yes	Yes	Yes	Yes	No		Yes	Never	Never	Never	Never	Never	Never	Never	Never	Never
31	36-45	Male	African	Married	Christian	Bachelors	Public	Doctor	Fellow	Family Medicine	Family Medicine													100-200,000	Kericho	No	Yes	No	No	No	No	No	No	No	No		Yes		Never
32	46-55	Female	African	Married	Christian	Diploma	Public	Nurse																100-200,000		No	Yes	No	No	No	No	Yes	No	No	No		Yes		Once or Twice					Once or Twice					Never
33		Male	African	Married	Christian	Bachelors	Private	Doctor	House/Medical Officer															100-200,000	Mombasa	No	Yes	No	No	No	No	No	No	No	No		Yes		Weekly										Once or Twice
34	26-35	Male	African	Married	Christian	Diploma	Public	Doctor	Resident	Surgery	Surgery	No	No	No	No	No	No	No	No	No	No	No	Yes	<100,000	Kitui	No	Yes	No	No	No	No	No	No	No	No		Yes		Daily or Almost Daily										Once or Twice
35	36-45	Female	African	Married	Christian	Bachelors	Public	Allied																100-200,000	Bomet												No
36	46-55	Male	African	Married	Christian	Bachelors	Public	Allied																100-200,000	Kiambu												No
37		Male	African	Married	Christian	Diploma	Public	Allied																<100,000	Kitui	Yes	Yes	Yes	No	Yes	Yes	Yes	Yes	Yes	No		Yes	Once or Twice	Weekly	Never		Never	Never	Never	Never	Never		Never	Weekly
38	46-55	Male	African	Married	Christian	Diploma	Other	Allied																<100,000	Kisii												No
39	26-35	Female	African	Single	Christian	Bachelors	Private	Doctor	House/Medical Officer															100-200,000	Kilifi	Yes	Yes	Yes	No	No	No	Yes	No	No	No		Yes	Once or Twice	Weekly	Once or Twice				Once or Twice				Once or Twice	Daily or Almost Daily
40		Male	African	Married	Muslim	Masters	Public	Doctor	Resident	Internal Medicine	Internal Medicine													200-300,000	Nairobi												No
41	26-35	Female	African	Married	Christian	Bachelors	Private	Nurse																<100,000	Nairobi	No	Yes	No	No	No	No	No	No	No	No		Yes		Never
42	36-45	Male	African	Married	Christian	Masters	Public	Doctor	Consultant	Family Medicine	Family Medicine													100-200,000	Busia	Yes	Yes	Yes	No	No	No	No	No	No	No		Yes	Daily or Almost Daily	Weekly	Never								Daily or Almost Daily	Weekly
43	36-45	Female	African	Single	Christian	Bachelors	Public	Allied																<100,000	Embu	No	Yes	No	No	No	No	No	Yes	No	No		Yes		Monthly						Once or Twice				Weekly
44	46-55	Female	African	Married	Christian	Diploma	Public	Nurse																<100,000	Kericho												No
45	36-45	Female	African	Single	Christian	Diploma	Faith	Allied																<100,000	Kiambu	No	Yes	No	No	No	No	No	No	No	No		Yes		Never
46	26-35	Female	African	Single	Christian	Masters	Private	Doctor	Consultant	Internal Medicine	Internal Medicine													>300,000	Nairobi	No	Yes	Yes	No	No	No	No	No	No	No		Yes		Weekly	Never									Weekly
47	26-35	Female	African	Married	Christian	Diploma	Public	Doctor	Consultant	Internal Medicine	Internal Medicine													<100,000	Bungoma												No
48		Female	African	Married	Christian	Masters	Public	Doctor	Consultant	Internal Medicine	Internal Medicine													200-300,000	Kiambu	No	Yes	No	No	No	No	No	No	No	No		Yes		Daily or Almost Daily										Weekly
49		Male	Other	Married	Muslim	Masters	Private	Doctor	Resident	Pediatrics	Pediatrics													100-200,000	Nairobi												No
50	26-35	Female	African	Married	Christian	Masters	Private	Doctor	Resident	Family Medicine	Family Medicine													100-200,000	Nairobi	No	Yes	No	No	No	No	No	No	No	No		Yes		Weekly										Once or Twice
51	26-35	Female	African	Other	Christian	Bachelors	Private	Doctor	House/Medical Officer	Internal Medicine	Internal Medicine													100-200,000	Kisumu	No	Yes	Yes	No	No	No	Yes	No	No	No		Yes		Monthly	Monthly				Once or Twice					Never
52		Male	African	Married	Christian	Masters	Public	Doctor	Consultant	Internal Medicine	Internal Medicine													200-300,000	Embu	Yes	Yes	No	No	No	No	Yes	No	No	No		Yes	Never	Weekly					Never					Weekly
53	36-45	Male	African	Married	Christian	Masters	Public	Doctor	Consultant	Family Medicine	Family Medicine													200-300,000	Trans Nzoia	Yes	Yes	No	No	No	No	No	No	No	No		Yes	Daily or Almost Daily	Weekly									Never	Never
54	46-55	Male	African	Married	Christian	Bachelors	Public	Allied																<100,000	Nakuru	No	Yes	No	No	No	No	No	No	No	No		Yes		Daily or Almost Daily										Weekly
55		Female	African	Married	Others	Diploma	Public	Allied																<100,000	Nairobi	No	Yes	Yes	No	No	No	No	No	No	No		Yes		Monthly	Once or Twice									Weekly
56		Male	African	Single	Christian	Diploma	Private	Nurse																100-200,000	Nairobi	No	Yes	No	No	No	No	No	No	No	No		Yes		Once or Twice										Never
57		Male	African	Married	Christian	Masters	Public	Doctor	Consultant	Other	Other													>300,000	Nairobi												No
58	26-35	Female	African	Married	Christian	Masters	Private	Doctor	Consultant	Pediatrics	Pediatrics													>300,000	Nairobi												No
59		Male	African	Married	Christian	Masters	Public	Doctor	Consultant	Nephrology	Internal Medicine													>300,000	Nairobi												No
60		Female	African	Married	Christian	Diploma	Private	Nurse																<100,000	Nairobi	No	Yes	No	No	No	No	No	No	No	No		Yes		Once or Twice										Never
61		Female	African	Married	Christian	Masters	Private	Doctor	Consultant	Internal Medicine	Internal Medicine													>300,000	Nairobi												No
62	26-35	Female	African	Married	Christian	Bachelors	Private	Doctor	House/Medical Officer															<100,000	Nairobi												No
63	36-45	Male	African	Married	Christian	Diploma	Public	Allied																<100,000	Embu	Yes	Yes	Yes	No	No	No	No	No	No	No		Yes	Daily or Almost Daily	Never	Daily or Almost Daily								Daily or Almost Daily
64		Female	African	Married	Christian	Diploma	Public	Nurse																<100,000	Kiambu	Yes	No	No	No	No	No	No	No	No	No		Yes	Never
65	56+	Female	African	Married	Christian	Diploma	Public	Nurse																<100,000		Yes	No	No	No	No	No	No	No	No	No		Yes	Never
66		Female	African	Married	Christian	Bachelors	Public	Doctor	House/Medical Officer	Palliative Care	Internal Medicine													100-200,000	Nairobi												No
67	26-35	Male	African	Married	Christian	Bachelors	Public	Allied																<100,000	Homa Bay	No	Yes	No	No	No	No	No	No	No	No		Yes		Monthly										Once or Twice
68		Male	African	Married	Christian	Diploma	Public	Allied																<100,000	Bungoma	Yes	Yes	No	No	No	No	No	No	No	No		Yes	Once or Twice	Daily or Almost Daily									Never	Daily or Almost Daily
69	46-55	Female	African	Married	Christian	Bachelors	Private	Nurse																<100,000	Nairobi												No
70		Female	African	Married	Christian	Diploma	Public	Allied																100-200,000	Nakuru												No
71		Female	African	Married	Christian	Diploma	Public	Nurse																<100,000	Kiambu	No	Yes	No	No	No	No	No	No	No	No		Yes		Never
72	26-35	Female	African	Single	Christian	Diploma	Faith	Nurse																<100,000	Uasin Gishu	No	Yes	No	No	No	No	No	No	No	No		Yes		Monthly										Monthly
73		Female	African	Married	Christian	Masters	Public	Nurse																100-200,000	Embu	No	Yes	No	No	No	No	No	No	No	No		Yes		Once or Twice										Never
74	36-45	Male	African	Single	Christian	Diploma	Public	Allied																Prefer not to answer	Mombasa												No
75	26-35	Female	African	Married	Christian	Bachelors	Public	Nurse																100-200,000	Homa Bay	No	No	No	Yes	No	Yes	No	No	No	No		Yes				Never		Never
76		Male	African	Married	Christian	Masters	Public	Nurse																100-200,000	Kiambu	No	Yes	No	No	No	No	No	No	No	No		Yes		Once or Twice										Never
77	56+	Female	African	Married	Christian	Diploma	Public	Nurse																<100,000	Embu												No
78	26-35	Female	Caucasian	Married	Muslim	Diploma	Private	Doctor	House/Medical Officer	Family Medicine	Family Medicine													100-200,000	Mombasa	No	Yes	No	No	Yes	No	Yes	No	Yes	No		Yes		Weekly			Daily or Almost Daily		Daily or Almost Daily		Monthly			Weekly
79	36-45	Female	African	Married	Christian	Diploma	Public	Allied																<100,000	Mombasa	No	Yes	No	No	No	No	No	No	No	No		Yes		Once or Twice										Once or Twice
80	26-35	Male	African	Married	Christian	Bachelors	Public	Allied																100-200,000	Samburu												No
81	26-35	Female	Asian	Married	Hindu	Masters	Private	Allied																100-200,000	Nairobi	No	Yes	No	No	No	No	No	No	No	No		Yes		Monthly										Never
82	26-35	Female	African	Married	Christian	Bachelors	Private	Doctor	House/Medical Officer	Family Medicine	Family Medicine													100-200,000	Nairobi	No	Yes	No	No	No	No	No	No	No	No		Yes		Once or Twice										Never
83		Male	African	Married	Christian	Bachelors	Public	Doctor	Resident	Internal Medicine	Internal Medicine													<100,000	Nairobi												No
84	36-45	Male	African	Married	Christian	Bachelors	Public	Doctor	Resident	Family Medicine	Family Medicine													100-200,000	Trans Nzoia												No
85		Female	African	Married	Christian	Bachelors	Private	Nurse																<100,000	Machakos	No	Yes	Yes	No	No	No	No	No	No	No		Yes		Monthly	Once or Twice									Monthly
86	46-55	Female	African	Single	Christian	Diploma	Public	Nurse																<100,000	Kiambu	No	Yes	No	No	No	No	No	No	No	No		Yes		Once or Twice										Never
87	36-45	Male	African	Married	Christian	Bachelors	Public	Doctor	Resident	Family Medicine	Family Medicine													100-200,000	Trans Nzoia	No	Yes	No	No	No	No	No	No	No	No		Yes		Never
88	36-45	Female	African	Married	Christian	Diploma	Public	Nurse																<100,000	Bungoma												No
89	46-55	Female	African	Married	Christian	Bachelors	Public	Nurse																Prefer not to answer	Nairobi												No
90		Male	African	Married	Christian	Bachelors	Private	Nurse																100-200,000	Nairobi	Yes	Yes	No	No	No	No	No	No	No	No		Yes	Never	Monthly										Once or Twice
91		Male	African	Married	Christian	Bachelors	Public	Doctor	House/Medical Officer	Nephrology	Internal Medicine													200-300,000	Kiambu	Yes	Yes	Yes	No	No	No	Yes	No	No	No		Yes	Once or Twice	Weekly	Monthly				Once or Twice				Never	Once or Twice
92	56+	Male	African	Married	Christian	Diploma	Private	Nurse																<100,000	Nyamira	No	No	No	Yes	No	No	No	No	No	No		Yes				Never
93		Male	African	Married	Christian	Diploma	Public	Nurse																<100,000													No
94		Male	African	Married	Christian	Bachelors	Public	Doctor	Resident	Surgery	Surgery	No	No	No	No	No	No	Yes	Yes	Yes	Yes	Yes	No	100-200,000	Nairobi	Yes	Yes	Yes	No	No	No	No	No	No	No		Yes	Never	Never	Never
95	36-45	Female	African	Married	Christian	Diploma	Public	Allied																<100,000	Bungoma	No	Yes	No	No	No	No	No	No	No	No		Yes		Once or Twice										Monthly
96		Female	African	Single	Christian	Diploma	Public	Nurse																<100,000	Uasin Gishu	No	Yes	No	No	No	No	No	No	No	No		Yes		Never
97		Female	African	Married	Christian	Diploma	Public	Nurse																<100,000	Kajiado	No	Yes	No	No	No	No	No	No	No	No		Yes		Once or Twice										Never
98	26-35	Female	African	Single	Christian	Masters	Private	Doctor	Consultant	Obstetrics	Obstetrics													>300,000	Kilifi	No	Yes	No	No	No	No	No	No	No	No		Yes		Once or Twice										Never
99		Female	African	Single	Christian	Bachelors	Private	Doctor	Resident	Obstetrics	Obstetrics													100-200,000	Machakos	No	Yes	Yes	No	No	No	No	No	No	No		Yes		Monthly	Never									Monthly
100	56+	Female	African	Single	Christian	Bachelors	Public	Nurse																<100,000	Trans Nzoia												No
101	26-35	Female	African	Single	Christian	Diploma	Private	Nurse																<100,000	Tharaka Nithi	No	Yes	No	No	No	No	No	No	No	No		Yes		Once or Twice										Never
102		Female	African	Married	Christian	Diploma	Public	Nurse																<100,000													No
103		Prefer not to answer	Asian	Married	Muslim	Bachelors	Private	Allied																Prefer not to answer	Mombasa	No	Yes	No	No	No	No	No	No	No	No		Yes		Once or Twice										Never
104		Female	African	Single	Christian	Bachelors	Public	Allied																Prefer not to answer	Nakuru	No	Yes	No	No	No	No	No	No	No	No		Yes		Monthly										Never
105	36-45	Male	African	Married	Christian	Masters	Public	Allied																<100,000	Nairobi												No
106	36-45	Female	African	Married	Christian	Diploma	Public	Nurse																<100,000	Siaya												No
107		Female	African	Single	Christian	Bachelors	Public	Doctor	Consultant															100-200,000	Narok	No	Yes	Yes	No	Yes	No	Yes	Yes	No	No		Yes		Weekly	Monthly		Once or Twice		Daily or Almost Daily	Once or Twice				Daily or Almost Daily
108		Female	Asian	Single	Muslim	Masters	Private	Allied																100-200,000	Nairobi	Yes	Yes	Yes	No	No	No	No	No	No	No		Yes	Daily or Almost Daily	Once or Twice	Never								Daily or Almost Daily	Once or Twice
109	36-45	Female	African	Married	Christian	Masters	Public	Doctor	House/Medical Officer	Other	Other													200-300,000	Nakuru	No	Yes	No	No	No	No	No	No	No	No		Yes		Weekly										Weekly
110	26-35	Male	Asian	Married	Hindu	Bachelors	Private	Doctor	Resident	Psychiatry	Internal Medicine													100-200,000	Nairobi	Yes	Yes	Yes	No	No	No	No	No	Yes	No		Yes	Once or Twice	Weekly	Monthly						Never		Never	Never
111	26-35	Male	African	Married	Christian	Diploma	Faith	Nurse																<100,000	Bomet	No	Yes	No	No	No	No	Yes	No	No	No		Yes		Weekly					Never					Daily or Almost Daily
112		Male	African	Married	Christian	Diploma	Public	Nurse																100-200,000	Garissa												No
113	46-55	Female	African	Married	Christian	Masters	Public	Allied																100-200,000	Uasin Gishu	Yes	Yes	No	No	No	No	No	No	No	No		Yes	Never	Monthly										Monthly
114		Female	African	Married	Christian	Diploma	Public	Nurse																<100,000	Embu												No
115	26-35	Female	African	Single	Christian	Bachelors	Private	Doctor	Consultant															100-200,000	Nairobi	Yes	Yes	Yes	No	No	No	No	No	No	No		Yes	Once or Twice	Once or Twice	Daily or Almost Daily								Never	Weekly
116		Male	African	Married	Christian	Masters	Public	Doctor	Consultant															100-200,000	Uasin Gishu	No	Yes	Yes	No	No	No	No	No	No	No		Yes		Monthly	Once or Twice									Once or Twice
117	26-35	Male	African	Married	Christian	Masters	Other	Doctor	Consultant	Internal Medicine	Internal Medicine													>300,000	Nairobi	Yes	Yes	Yes	No	Yes	No	Yes	No	No	No		Yes	Never	Weekly	Once or Twice		Once or Twice		Never					Weekly
118		Male	African	Married	Christian	Diploma	Faith	Doctor	House/Medical Officer	Cardiology	Internal Medicine													<100,000	Bomet												No
119		Male	Asian	Married	Muslim	Bachelors	Public	Doctor	House/Medical Officer	Family Medicine	Family Medicine													100-200,000	Mombasa	Yes	No	Yes	No	No	No	No	No	No	No		Yes	Daily or Almost Daily		Never								Daily or Almost Daily
120		Female	African	Single	Others	Masters	Private	Allied																200-300,000	Nairobi	Yes	Yes	Yes	No	Yes	No	Yes	No	Yes	No		Yes	Weekly	Weekly	Once or Twice		Weekly		Never				Monthly	Weekly
121		Female	African	Single	Christian	Diploma	Faith	Allied																100-200,000	Kiambu	No	Yes	No	No	No	No	No	No	Yes	No		Yes		Once or Twice							Weekly			Never
122		Female	African	Other	Christian	Masters	Public	Doctor	Consultant	Other	Other													100-200,000	Nairobi	Yes	Yes	Yes	No	No	No	No	No	No	No		Yes	Never	Daily or Almost Daily	Never									Never
123	36-45	Female	African	Married	Christian	Masters	Private	Doctor	House/Medical Officer	Other	Other													>300,000	Nairobi												No
124		Male	African	Married	Christian	Diploma	Public	Nurse																<100,000	Garissa	Yes	Yes	Yes	No	No	No	Yes	No	No	No		Yes	Daily or Almost Daily	Daily or Almost Daily	Never				Never				Daily or Almost Daily	Daily or Almost Daily
125	26-35	Male	African	Single	Christian	Masters	Faith	Allied																100-200,000	Bomet	Yes	Yes	Yes	No	No	No	No	No	No	No		Yes	Monthly	Weekly	Once or Twice								Weekly	Once or Twice
126	36-45	Male	African	Married	Christian	Masters	Public	Doctor	Fellow	Cardiology	Internal Medicine													200-300,000	Embu	Yes	Yes	Yes	No	No	No	No	No	No	No		Yes	Never	Monthly	Once or Twice									Never
127	36-45	Male	African	Married	Christian	Masters	Faith	Doctor	Consultant	Internal Medicine	Internal Medicine													200-300,000	Meru	No	Yes	No	No	No	No	No	No	No	No		Yes		Never
128		Female	African	Single	Christian	Masters	Private	Doctor	Consultant	Other	Other													100-200,000	Kiambu	Yes	Yes	Yes	No	No	No	Yes	No	Yes	No		Yes	Never	Never	Never				Never		Never
129		Female	African	Single	Christian	Diploma	Private	Allied																<100,000	Embu												No
130	36-45	Female	African	Married	Others	Masters	Public	Doctor	Consultant	Other	Other													>300,000	Kiambu	No	Yes	Yes	No	No	No	No	No	No	No		Yes		Monthly	Never									Once or Twice
131		Female	Asian	Single	Hindu	Bachelors	Private	Doctor	House/Medical Officer	Pediatrics	Pediatrics													100-200,000	Nairobi	No	Yes	No	No	No	No	No	No	No	No		Yes		Once or Twice										Never
132		Male	African	Married	Christian	Bachelors	Public	Allied																<100,000	Embu	No	Yes	No	No	No	No	No	No	No	No		Yes		Never
133	46-55	Male	African	Married	Christian	Masters	Public	Allied																>300,000	Uasin Gishu	Yes	Yes	Yes	No	No	No	No	No	Yes	No		Yes	Monthly	Weekly	Once or Twice						Once or Twice		Monthly	Daily or Almost Daily
134	46-55	Male	African	Married	Christian	Bachelors	Public	Allied																100-200,000	Kisii	Yes	Yes	Yes	No	No	No	Yes	No	No	No		Yes	Once or Twice	Daily or Almost Daily	Monthly				Monthly				Never	Daily or Almost Daily
135	46-55	Female	African	Married	Christian	Bachelors	Public	Nurse																100-200,000	Uasin Gishu												No
136	26-35	Male	African	Married	Christian	Masters	Public	Doctor	Consultant	Family Medicine	Family Medicine													100-200,000	Nairobi	Yes	Yes	No	No	No	No	No	No	No	No		Yes	Never	Never
137		Male	African	Single	Christian	Bachelors	Public	Doctor	House/Medical Officer	Internal Medicine	Internal Medicine													200-300,000	Uasin Gishu	No	Yes	Yes	No	No	No	No	No	No	No		Yes		Monthly	Never									Never
138		Male	African	Married	Christian	Masters	Public	Allied																100-200,000	Uasin Gishu	No	Yes	No	No	No	No	No	No	No	No		Yes		Weekly										Monthly
139	26-35	Female	African	Married	Christian	Diploma	Public	Allied																<100,000	Trans Nzoia	Yes	Yes	Yes	No	No	No	No	No	No	No		Yes	Never	Weekly	Never									Once or Twice
140		Male	African	Single	Muslim	Masters	Public	Allied																100-200,000	Uasin Gishu												No
141	36-45	Female	African	Single	Christian	Diploma	Public	Allied																<100,000													No
142	36-45	Female	African	Married	Christian	Masters	Public	Doctor	Consultant	Internal Medicine	Internal Medicine													200-300,000	Uasin Gishu	No	Yes	No	No	No	No	No	No	No	No		Yes		Never
143	36-45	Female	African	Married	Christian	Diploma	Public	Allied																<100,000	Uasin Gishu												No
144		Male	African	Married	Christian	Masters	Public	Doctor	Consultant	Anesthesiology	Anesthesiology													100-200,000	Uasin Gishu	No	Yes	No	No	No	No	No	No	No	No		Yes		Weekly										Never
145	26-35	Female	African	Married	Christian	Masters	Public	Doctor	Consultant	Internal Medicine	Internal Medicine													200-300,000	Uasin Gishu	Yes	Yes	Yes	No	No	No	No	Yes	No	No		Yes	Never	Never	Never					Never
146	46-55	Male	African	Married	Christian	Masters	Public	Doctor	House/Medical Officer	Other	Other													200-300,000	Uasin Gishu	No	Yes	No	No	No	No	No	No	No	No		Yes		Never
147		Male	African	Married	Christian	Diploma	Public	Allied																<100,000	Kakamega	No	Yes	No	No	No	No	No	Yes	No	No		Yes		Once or Twice						Never				Never
148		Female	Asian	Single	Others	Bachelors	Public	Doctor	Medical Student	Other	Other													Prefer not to answer	Nairobi												No
149		Male	African	Married	Christian	Diploma	Faith	Allied																100-200,000	Turkana	No	Yes	No	No	No	No	No	No	No	No		Yes		Weekly										Weekly
150	36-45	Female	African	Married	Christian	Bachelors	Public	Allied																<100,000	Trans Nzoia	No	Yes	No	No	No	No	No	No	No	No		Yes		Never
151		Female	African	Married	Christian	Diploma	Public	Allied																<100,000	Uasin Gishu	Yes	Yes	No	No	No	No	No	No	Yes	No		Yes	Once or Twice	Monthly							Never		Never	Monthly
152	36-45	Male	African	Married	Others	Bachelors	Public	Doctor	House/Medical Officer	Internal Medicine	Internal Medicine													200-300,000	Nairobi	Yes	Yes	Yes	No	No	No	No	No	No	No		Yes	Never	Never	Never
153		Female	African	Married	Christian	Diploma	Public	Nurse																<100,000	Kakamega												No
154		Female	African	Married	Christian	Bachelors	Public	Allied																<100,000	Lamu												No
155		Female	African	Married	Others	Masters	Public	Doctor	Consultant	Psychiatry	Internal Medicine													200-300,000	Uasin Gishu	No	Yes	No	No	No	No	No	No	No	No		Yes		Never
156		Male	African	Married	Christian	Diploma	Public	Doctor	Resident	Family Medicine	Family Medicine													100-200,000	Kisii	No	Yes	No	No	No	No	No	No	No	No		Yes		Once or Twice										Once or Twice
157	26-35	Female	African	Married	Christian	Masters	Public	Allied																<100,000	Trans Nzoia												No
158	36-45	Female	African	Single	Christian	Masters	Public	Doctor	Resident	Family Medicine	Family Medicine													<100,000	Nairobi	No	Yes	No	No	No	No	No	No	No	No		Yes		Never
159	26-35	Female	African	Married	Christian	Bachelors	Public	Allied																<100,000	Nandi	Yes	Yes	Yes	No	No	No	No	No	No	No		Yes	Weekly	Daily or Almost Daily	Once or Twice								Once or Twice	Weekly
160	26-35	Female	African	Single	Christian	Diploma	Private	Allied																<100,000	Nandi	No	Yes	No	No	No	No	No	No	No	No		Yes		Once or Twice										Once or Twice
161	36-45	Female	African	Married	Christian	Bachelors	Public	Allied																100-200,000	Uasin Gishu												No
162	26-35	Female	African	Married	Christian	Diploma	Public	Allied																Prefer not to answer	Nandi												No
163	36-45	Female	African	Married	Christian	Masters	Public	Doctor	Consultant	Pediatrics	Pediatrics													100-200,000	Kakamega												No
164		Female	African	Married	Christian	Diploma	Public	Allied																Prefer not to answer	Kakamega												No
165		Female	African	Single	Christian	Bachelors	Public	Allied																Prefer not to answer	Nakuru												No
166		Female	African	Married	Christian	Bachelors	Public	Allied																<100,000	Kisumu	No	Yes	Yes	No	No	No	No	No	No	No		Yes		Never	Never
167	26-35	Female	African	Single	Christian	Bachelors	Public	Allied																<100,000	Taita Taveta	No	No	Yes	No	No	No	No	No	No	No		Yes			Never
168	36-45	Female	African	Married	Christian	Diploma	Public	Allied																100-200,000	Nandi	No	Yes	No	No	No	No	No	No	No	No		Yes		Daily or Almost Daily										Daily or Almost Daily
169	56+	Female	Asian	Married	Muslim	Bachelors	Public	Nurse																100-200,000	Bungoma												No
170		Male	African	Single	Christian	Diploma	Private	Allied																<100,000	Nandi	No	Yes	No	No	No	No	No	No	No	No		Yes		Monthly										Once or Twice
171		Male	African	Married	Christian	Masters	Public	Allied																200-300,000	Nairobi	No	No	No	Yes	Yes	No	No	No	No	No		Yes				Never	Once or Twice
172	36-45	Male	African	Married	Christian	Diploma	Public	Allied																<100,000	Kitui	No	Yes	No	No	Yes	No	No	No	No	No		Yes		Daily or Almost Daily			Once or Twice							Never
173		Male	African	Married	Christian	Masters	Public	Doctor	Consultant	Psychiatry	Internal Medicine													Prefer not to answer	Uasin Gishu												No
174	36-45	Male	African	Married	Christian	Masters	Public	Doctor	Consultant	Other	Other													>300,000	Kericho	Yes	Yes	No	No	No	No	No	No	No	No		Yes	Never	Once or Twice										Weekly
175	36-45	Male	African	Married	Christian	Diploma	Public	Allied																<100,000	Trans Nzoia	No	No	No	No	No	No	Yes	No	No	No		Yes							Never
176	26-35	Female	African	Married	Christian	Diploma	Public	Allied																<100,000	Embu	No	Yes	No	No	No	No	No	No	No	No		Yes		Daily or Almost Daily										Daily or Almost Daily
177	36-45	Female	African	Married	Christian	Masters	Public	Nurse																100-200,000	Embu												No
178	36-45	Male	African	Married	Christian	Masters	Public	Doctor	Consultant	Family Medicine	Family Medicine													200-300,000	Vihiga												No
179	36-45	Female	African		Christian	Bachelors	Public	Allied																Prefer not to answer	Uasin Gishu												No
180	36-45	Female	African	Single	Christian	Diploma	Public	Allied																<100,000	Embu												No
181	56+	Female	African	Single	Christian	Diploma	Public	Nurse																<100,000	Embu												No
182	36-45	Male	African	Married	Christian	Diploma	Public	Doctor	Resident	Internal Medicine	Internal Medicine													100-200,000	Bomet												No
183	36-45	Male	African	Married	Christian	Diploma	Public	Allied																<100,000	Kakamega												No
184	26-35	Female	African	Other	Christian	Bachelors	Public	Allied																<100,000	Uasin Gishu	No	Yes	No	No	No	No	No	No	No	No		Yes		Once or Twice										Never
185	46-55	Male	African	Married	Christian	Diploma	Public	Allied																100-200,000	Uasin Gishu	No	Yes	No	No	No	No	No	No	No	No		Yes		Never
186		Male	African	Married	Christian	Masters	Public	Doctor	Consultant	Other	Other													200-300,000	Siaya	No	Yes	No	No	No	No	No	No	No	No		Yes		Weekly										Never
187	36-45	Female	African	Married	Christian	Masters	Public	Allied																<100,000	Uasin Gishu	No	Yes	No	No	No	No	No	No	No	No		Yes		Monthly										Never
188		Male	African	Married	Christian	Diploma	Public	Allied																<100,000	Nandi	Yes	Yes	Yes	No	No	No	No	No	No	No		Yes	Never	Never	Never
189		Female	African	Married	Christian	Diploma	Public	Allied																100-200,000	Uasin Gishu	No	Yes	No	No	No	No	No	No	No	No		Yes		Never
190	36-45	Female	African	Married	Christian	Bachelors	Public	Allied																100-200,000	Baringo												No
191		Male	African	Married	Christian	Diploma	Public																			No	Yes	No	No	No	No	No	No	No	No		Yes		Once or Twice										Once or Twice
192	46-55	Male	African	Married	Christian	Masters	Public	Doctor	Consultant	Psychiatry	Internal Medicine													200-300,000	Kisumu	No	Yes	No	No	No	No	No	No	No	No		Yes		Once or Twice										Never
193		Male	African	Married	Christian	Diploma	Public	Allied																<100,000	Bomet												No
194	36-45	Female	African	Married	Christian	Masters	Public	Allied																>300,000	Uasin Gishu	No	Yes	No	No	No	No	No	No	No	No		Yes		Weekly										Never
195	36-45	Female	African	Single	Others	Masters	Public	Allied																>300,000	Uasin Gishu	No	Yes	Yes	No	No	No	Yes	No	No	No		Yes		Monthly	Never				Monthly					Monthly
196	26-35	Female	African	Married	Christian	Bachelors	Public	Allied																<100,000	Mombasa												No
197	46-55	Male	African	Married	Christian	Bachelors	Public	Allied																100-200,000	Uasin Gishu	No	Yes	No	No	No	No	No	No	No	No		Yes		Weekly										Never
198	18-25	Male	African	Single	Christian	Bachelors	Other	Doctor	House/Medical Officer	Family Medicine	Family Medicine													<100,000	Nairobi	No	Yes	No	No	No	No	No	No	No	No		Yes		Monthly										Never
199		Female	African	Married	Christian	Bachelors	Public	Allied																<100,000	Trans Nzoia												No
200	26-35	Female	African	Married	Christian	Diploma	Private	Allied																100-200,000	Bungoma	No	Yes	No	No	No	No	No	Yes	No	No		Yes		Never						Never
201		Male		Single	Christian	Bachelors	Public																			Yes	Yes	No	No	No	No	No	No	No	No		Yes	Never	Never
202		Female	African	Married	Christian	Bachelors	Public	Nurse																100-200,000	Embu	No	Yes	No	No	No	No	No	No	No	No		Yes		Never
203	36-45	Female	African	Married	Christian	Diploma	Public	Nurse																<100,000	Embu	No	Yes	No	No	No	No	No	No	No	No		Yes		Monthly										Monthly
204	46-55	Male	African	Married	Christian	Masters	Public	Doctor	Consultant	Psychiatry	Internal Medicine													100-200,000	Trans Nzoia	Yes	Yes	Yes	No	No	No	Yes	No	No	No		Yes	Never	Once or Twice	Once or Twice				Once or Twice					Weekly
205		Male	African	Married	Muslim	Diploma	Public	Nurse																<100,000	Tana River	No	No	No	No	No	No	No	No	No	Yes	Miraa	Yes										Once or Twice
206	26-35	Male	African	Married	Christian	Diploma	Public	Nurse																<100,000	Homa Bay												No
207		Male	African	Married	Christian	Doctorate	Public	Allied																200-300,000	Uasin Gishu	No	Yes	No	No	Yes	Yes	Yes	Yes	Yes	No		Yes		Weekly			Never	Never	Never	Never	Never			Never
208		Male	African	Married	Christian	Diploma	Public	Nurse																<100,000	Mombasa	Yes	Yes	No	No	No	No	No	No	No	No		Yes	Daily or Almost Daily	Once or Twice									Daily or Almost Daily	Monthly
209		Female	African	Married	Christian	Bachelors	Public	Nurse																<100,000	Embu	No	Yes	No	No	No	No	No	No	No	No		Yes		Monthly										Once or Twice
210	56+	Male	African	Married	Christian	Diploma	Public	Nurse																<100,000													No
211	46-55	Female	African	Married	Christian	Diploma	Public	Nurse																100-200,000	Embu												No
212	26-35	Female	African	Married	Christian	Diploma	Public	Allied																<100,000	Embu	No	Yes	No	No	No	No	No	No	No	No		Yes		Never
213	26-35	Female	African	Single	Christian	Diploma	Public	Nurse																<100,000	Homa Bay												No
214	26-35	Female	Asian	Married	Hindu	Masters	Private	Doctor	Consultant	Radiology	Radiology													200-300,000	Nairobi	No	Yes	No	No	No	No	Yes	No	No	No		Yes		Never					Never
215	26-35	Male	African	Married	Christian	Masters	Public	Allied																<100,000	Mombasa	No	Yes	No	No	No	No	No	No	No	No		Yes		Weekly										Monthly
216	36-45	Male	African	Married	Christian	Bachelors	Public	Allied																100-200,000	Uasin Gishu	No	Yes	No	No	No	No	No	No	No	No		Yes		Monthly										Never
217	46-55	Female	African	Single	Christian	Diploma	Public	Nurse																Prefer not to answer	Mombasa												No
218		Female	African	Married	Christian	Bachelors	Public	Allied																<100,000	Uasin Gishu	No	Yes	No	No	No	No	No	No	No	No		Yes		Once or Twice										Never
219		Male	African	Married	Christian	Bachelors	Public	Allied																<100,000	Uasin Gishu	No	Yes	No	No	No	No	No	No	No	No		Yes		Never
220		Male	African	Single	Christian	Diploma	Public	Allied																100-200,000	Uasin Gishu	Yes	Yes	Yes	No	No	No	No	No	No	No		Yes	Never	Never	Never
221	26-35	Male	African	Married	Christian	Bachelors	Public	Nurse																<100,000	Mombasa	No	Yes	No	No	No	No	No	No	No	No		Yes		Never
222	46-55	Female	African	Married	Christian	Masters	Public	Allied																>300,000	Uasin Gishu	No	Yes	No	No	No	No	No	No	No	No		Yes		Weekly										Monthly
223	36-45	Female	African	Single	Christian	Bachelors	Faith	Nurse																<100,000	Nairobi	No	Yes	No	No	No	No	No	No	No	No		Yes		Once or Twice										Once or Twice
224	36-45	Female	African	Single	Christian	Masters	Public	Allied																100-200,000	Uasin Gishu												No
225	36-45	Female	African	Married	Christian	Bachelors	Public	Allied																<100,000	Tana River												No
226		Male	African	Married	Christian	Bachelors	Public	Allied																100-200,000	Uasin Gishu												No
227	36-45	Male	African	Married	Christian	Bachelors	Private	Doctor	Consultant															Prefer not to answer	Nyamira												No
228		Female	African	Single	Christian	Masters	Public	Allied																<100,000	Uasin Gishu	No	Yes	Yes	Yes	Yes	Yes	Yes	Yes	Yes	Yes		Yes		Monthly	Never	Never	Never	Never	Never	Never	Never	Never		Never
229	26-35	Male	African	Single	Christian	Diploma	Faith	Allied																Prefer not to answer	Turkana												No
230	46-55	Female	African	Married	Christian	Masters	Public	Allied																100-200,000	Uasin Gishu												No
231		Female	African	Married	Christian	Bachelors	Public	Allied																100-200,000	Uasin Gishu	No	Yes	No	No	No	No	No	No	No	No		Yes		Once or Twice										Never
232	56+	Female	African	Other	Christian	Masters	Private	Nurse																Prefer not to answer	Embu												No
233		Male	African	Married	Christian	Diploma	Public	Allied																100-200,000	Uasin Gishu	Yes	Yes	No	No	No	No	No	No	No	No		Yes	Never	Monthly										Monthly
234		Female	African	Married	Christian	Masters	Public	Allied																>300,000	Uasin Gishu	No	Yes	No	No	No	No	No	No	No	No		Yes		Never
235		Female	African	Married	Christian	Masters	Public	Doctor	Consultant	Anesthesiology	Anesthesiology													100-200,000	Nairobi	No	Yes	Yes	No	No	No	No	No	No	No		Yes		Once or Twice	Never									Once or Twice
236	26-35	Female	African	Single	Christian	Masters	Public	Doctor	Consultant															100-200,000	Kirinyaga	Yes	Yes	Yes	No	No	No	Yes	No	Yes	Yes	Tramadol	Yes	Daily or Almost Daily	Monthly	Once or Twice				Never		Never	Never	Daily or Almost Daily	Weekly
237		Male	African	Single	Others	Diploma	Private	Allied																Prefer not to answer	Nairobi	Yes	Yes	Yes	No	No	No	No	No	No	No		Yes	Once or Twice	Weekly	Daily or Almost Daily								Never	Once or Twice
238		Male	African	Married	Christian	Diploma	Public	Doctor	House/Medical Officer	Family Medicine	Family Medicine													100-200,000	Siaya												No
239	36-45	Female	African	Married	Christian	Bachelors	Public	Allied																100-200,000	Uasin Gishu												No
240	36-45	Female	African	Married	Christian	Bachelors	Public	Nurse																<100,000	Mombasa	No	Yes	No	No	No	No	No	No	No	No		Yes		Monthly										Monthly
241	56+	Male	African	Married	Christian	Bachelors	Public	Allied																<100,000	Mombasa	Yes	Yes	No	No	No	No	Yes	No	No	No		Yes	Daily or Almost Daily	Once or Twice					Once or Twice				Daily or Almost Daily	Never
242	36-45	Female	African	Other	Christian	Bachelors	Public	Nurse																<100,000	Kisii												No
243	26-35	Male	African	Married	Christian	Diploma	Public	Doctor	Resident	Emergency Medicine	Emergency Medicine													<100,000	Uasin Gishu												No
244	56+	Male	African	Other	Christian	Diploma	Public	Allied																<100,000	Kakamega	Yes	Yes	Yes	No	No	No	Yes	No	No	No		Yes	Never	Daily or Almost Daily	Once or Twice				Never					Daily or Almost Daily
245		Female	African	Single	Christian	Bachelors	Public	Nurse																<100,000	Kajiado	No	Yes	No	No	No	No	No	No	No	No		Yes		Monthly										Never
246	36-45	Male	African	Married	Christian	Bachelors	Public	Allied																<100,000	Uasin Gishu												No
247		Male	African	Married	Christian	Bachelors	Public	Allied																<100,000	Uasin Gishu												No
248	26-35	Female	African	Single	Christian	Diploma	Private	Nurse																<100,000	Nairobi												No
249	26-35	Female	Asian	Married	Hindu	Masters	Other	Doctor	Resident	Anesthesiology	Anesthesiology													100-200,000	Nairobi	Yes	Yes	Yes	No	No	No	No	No	No	No		Yes	Once or Twice	Monthly	Never								Never	Never
250		Female	African	Single	Christian	Masters	Private	Nurse																100-200,000	Nairobi	No	Yes	No	No	No	No	No	No	No	No		Yes		Once or Twice										Monthly
251		Female	African	Married	Christian	Bachelors	Public	Allied																<100,000	Uasin Gishu	No	Yes	No	No	No	No	No	No	No	No		Yes		Once or Twice										Never
252	26-35	Female	African	Single	Christian	Bachelors	Public	Allied																100-200,000	Uasin Gishu	No	Yes	Yes	No	No	No	No	No	No	No		Yes		Never
253		Male	African	Married	Christian	Diploma	Public	Nurse																<100,000	Samburu												No
254	36-45	Female	African	Married	Christian	Diploma	Private	Doctor	House/Medical Officer															<100,000	Kisumu												No
255	56+	Male	African	Other	Christian	Bachelors	Public	Allied																100-200,000	Kakamega	Yes	No	No	No	No	No	No	No	No	No		Yes	Once or Twice										Never
256	26-35	Male	African	Single	Christian	Masters	Private	Doctor	House/Medical Officer	Surgery	Surgery	No	No	No	No	No	No	No	Yes	No	No	No	No	100-200,000	Nairobi	No	Yes	Yes	No	No	No	No	No	No	No		Yes		Weekly	Never									Weekly
257		Female	African	Married	Christian	Bachelors	Public	Allied																<100,000	Uasin Gishu												No
258	26-35	Male	African	Married	Christian	Diploma	Public	Allied																<100,000	Homa Bay												No
259	36-45	Female	African	Married	Christian	Bachelors	Public	Doctor	Medical Student	Other	Other													Prefer not to answer	Elgeyo-Marakwet												No
260	46-55	Male	African	Married	Christian	Bachelors	Public	Allied																100-200,000	Kitui	No	Yes	No	No	No	No	No	No	No	No		Yes		Monthly										Once or Twice
261		Female	African	Married	Christian	Diploma	Public	Allied																<100,000	Uasin Gishu												No
262	36-45	Female	African	Married	Christian	Bachelors	Public	Nurse																<100,000	Mombasa												No
263	26-35	Female	African	Single	Christian	Diploma	Public	Allied																<100,000	Turkana	No	Yes	No	No	No	No	No	No	Yes	No		Yes		Once or Twice							Never			Weekly
264		Female	African	Married	Christian	Diploma	Public	Nurse																Prefer not to answer	Mombasa												No
265	36-45	Female	African	Married	Christian	Diploma	Public	Allied																<100,000													No
266	46-55	Male	African	Married	Christian	Diploma	Public	Nurse																<100,000	Kitui	Yes	Yes	No	No	No	No	No	No	No	No		Yes	Once or Twice	Once or Twice									Never	Never
267		Male	African	Married	Christian	Masters	Public	Allied																<100,000	Nakuru	No	Yes	Yes	No	No	No	No	No	No	No		Yes		Monthly	Never									Once or Twice
268		Female	African	Married	Christian	Bachelors	Public	Allied																Prefer not to answer	Uasin Gishu	No	Yes	No	No	No	No	No	No	No	No		Yes
269		Female	African	Single	Christian	Masters	Public	Allied																<100,000	Uasin Gishu												No
270		Male	African	Other	Christian	Masters	Public	Doctor	Consultant	Other	Other													200-300,000	Uasin Gishu	Yes	Yes	No	No	No	No	No	No	No	No		Yes	Never	Once or Twice										Never
271		Female	African	Married	Christian	Bachelors	Public	Nurse																100-200,000	Mombasa	No	Yes	Yes	No	No	No	Yes	No	No	No		Yes		Weekly	Once or Twice				Never					Once or Twice
272	36-45	Male	African	Married	Christian	Bachelors	Public	Doctor	House/Medical Officer	Dermatology	Internal Medicine													<100,000	Machakos	No	Yes	No	Yes	No	No	No	No	No	No		Yes		Monthly		Once or Twice								Monthly
273	46-55	Male	African	Married	Christian	Masters	Public	Doctor	Consultant	Other	Other													100-200,000	Kisii	Yes	Yes	Yes	No	No	No	No	No	No	No		Yes	Never	Once or Twice	Never									Once or Twice
274	26-35	Female	African	Married	Christian	Diploma	Public	Allied																<100,000	Busia	No	Yes	No	No	No	No	Yes	No	No	No		Yes		Once or Twice										Weekly
275		Female	African	Married	Christian	Diploma	Public	Nurse																<100,000													No
276	36-45	Female	African	Married	Christian	Diploma	Public	Nurse																<100,000	Uasin Gishu												No
277	26-35	Female	African	Single	Muslim	Masters	Faith	Doctor	Consultant	Internal Medicine	Internal Medicine													Prefer not to answer	Tharaka Nithi												No
278		Female	African	Married	Christian	Masters	Public	Doctor	Consultant															>300,000	Kiambu	No	Yes	No	No	No	No	No	No	No	No		Yes		Weekly										Once or Twice
279	36-45	Male	African	Married	Christian	Masters	Public	Doctor	Consultant															200-300,000	Uasin Gishu	No	Yes	No	No	No	No	No	No	No	No		Yes		Daily or Almost Daily										Daily or Almost Daily
280	26-35	Female	African	Single	Christian	Bachelors	Public	Allied																<100,000	Nyamira	No	Yes	No	No	No	No	Yes	No	No	No		Yes		Once or Twice					Once or Twice					Never
281		Female	African	Married	Christian	Diploma	Public	Nurse																<100,000	Kiambu	No	Yes	No	No	No	No	No	No	No	No		Yes		Never
282		Female	African	Married	Christian	Masters	Public	Doctor	Consultant	Family Medicine	Family Medicine													100-200,000	Uasin Gishu	No	Yes	No	No	No	No	No	No	No	No		Yes		Never
283		Male	African	Single	Christian	Bachelors	Public	Doctor	House/Medical Officer	Internal Medicine	Internal Medicine													Prefer not to answer	Meru	No	Yes	Yes	No	No	No	No	No	No	No		Yes		Once or Twice	Weekly									Never
284	26-35	Female	Asian	Single	Muslim	Bachelors	Public	Doctor	House/Medical Officer															200-300,000	Mombasa	No	No	No	No	No	No	Yes	No	No	No		Yes							Never
285		Female	African	Married	Christian	Masters	Public	Allied																100-200,000	Nairobi	Yes	Yes	Yes	No	No	No	No	No	No	No		Yes	Daily or Almost Daily	Once or Twice	Never								Daily or Almost Daily	Once or Twice
286	36-45	Male	African	Married	Christian	Masters	Private	Doctor	Resident	Internal Medicine	Internal Medicine													<100,000	Mombasa	Yes	Yes	Yes	No	No	No	No	No	No	No		Yes	Never	Weekly	Never									Never
287		Male	African	Married	Christian	Bachelors	Public	Doctor	Resident	Internal Medicine	Internal Medicine													100-200,000	Lamu	No	Yes	Yes	No	No	No	Yes	Yes	Yes	No		Yes		Never	Never				Never	Never	Never
288		Female	African	Single	Christian	Masters	Public	Doctor	Resident	Anesthesiology	Anesthesiology													100-200,000	Nairobi	No	Yes	Yes	No	Yes	No	No	No	No	No		Yes		Once or Twice	Never		Never							Never
289	36-45	Male	African	Married	Muslim	Masters	Faith	Doctor	Consultant	Internal Medicine	Internal Medicine													Prefer not to answer	Kilifi	Yes	Yes	Yes	No	No	No	No	No	No	No		Yes	Never	Never	Never
290	36-45	Female	African	Married	Christian	Bachelors	Private	Nurse																<100,000	Nairobi												No
291		Male	Other	Married	Muslim	Masters	Private	Doctor	Consultant	Pathology	Pathology													>300,000	Mombasa	Yes	No	No	No	No	No	No	No	No	No		Yes	Never
292		Male	African	Single	Christian	Bachelors	Faith	Doctor	House/Medical Officer	Obstetrics	Obstetrics													100-200,000		No	Yes	No	No	No	No	No	No	No	No		Yes		Never
293		Female	African	Married	Christian	Masters	Public	Allied																100-200,000	Kiambu	No	Yes	No	No	No	No	No	No	No	No		Yes		Never
294	26-35	Female	African	Married	Christian	Bachelors	Private	Nurse																<100,000	Nairobi	No	Yes	No	No	No	No	No	No	No	No		Yes		Daily or Almost Daily										Daily or Almost Daily
295		Female	African	Other	Christian	Bachelors	Private	Nurse																100-200,000	Garissa	No	Yes	No	No	No	No	No	No	Yes	No		Yes		Never							Once or Twice
296	36-45	Female	African	Married	Christian	Bachelors	Public	Nurse																<100,000	Nairobi	No	Yes	No	No	No	No	Yes	No	No	No		Yes		Never					Never
297		Female	African	Single	Muslim	Diploma	Private	Allied																200-300,000	Kajiado	No	No	No	No	No	No	Yes	No	No	No		Yes							Once or Twice
298		Female	African	Married	Christian	Diploma	Public	Allied																<100,000		No	Yes	No	No	No	No	Yes	No	No	No		Yes		Once or Twice					Once or Twice					Monthly
299		Male	African	Single	Christian	Diploma	Private	Nurse																<100,000	Nairobi	Yes	Yes	Yes	No	No	No	No	No	No	No		Yes	Once or Twice	Weekly	Monthly								Once or Twice	Weekly
300	18-25	Male	African	Single	Muslim	Bachelors	Public	Allied																Prefer not to answer	Kiambu	No	No	Yes	No	No	No	No	No	No	No		Yes			Never
301		Female	African	Single	Christian	Diploma	Private	Allied																<100,000	Meru												No
302		Female	African	Married	Christian	Diploma	Private	Nurse																100-200,000	Nairobi												No
303	56+	Female	African	Married	Christian	Diploma	Public	Nurse																<100,000	Kakamega	No	Yes	No	No	No	No	Yes	No	No	No		Yes		Never					Never
304		Female	African	Married	Christian	Bachelors	Public	Allied																100-200,000	Uasin Gishu												No
305		Female	African	Married	Christian	Masters	Private	Allied																200-300,000	Nairobi	No	Yes	No	No	No	No	No	No	No	No		Yes		Never
306	36-45	Male	African	Married	Christian	Masters	Faith	Allied																>300,000	Nairobi	No	Yes	No	No	No	No	No	No	No	No		Yes		Weekly										Weekly
307		Male	African	Married	Christian	Diploma	Private	Allied																100-200,000	Nairobi	Yes	Yes	No	No	No	No	No	No	No	No		Yes	Never	Once or Twice										Never
308	46-55	Female	African	Single	Christian	Masters	Private	Nurse																>300,000	Nairobi	No	Yes	No	No	No	No	No	No	No	No		Yes		Once or Twice										Once or Twice
309	36-45	Male	African	Married	Christian	Masters	Private	Doctor	Consultant	Infectious Disease	Internal Medicine													>300,000	Nairobi	No	Yes	No	No	No	No	No	No	No	No		Yes		Weekly										Never
310		Female	African	Single	Christian	Bachelors	Private	Allied																<100,000	Nairobi	No	Yes	Yes	No	No	No	No	Yes	No	No		Yes
311		Female	African	Single	Christian	Masters	Private	Doctor	Consultant	Radiology	Radiology													>300,000	Nairobi	Yes	Yes	No	No	No	No	No	No	No	No		Yes	Never	Weekly										Never
312	46-55	Female	African	Single	Christian	Diploma	Private	Nurse																<100,000	Nairobi	No	Yes	No	No	No	No	No	No	No	No		Yes		Once or Twice										Once or Twice
313	26-35	Female	Asian	Married	Muslim	Masters	Private	Allied																200-300,000	Nairobi	Yes	Yes	Yes	No	Yes	No	No	No	No	No		Yes	Never	Never	Never		Never
314	26-35	Male	African	Single	Christian	Bachelors	Private	Allied																<100,000	Kiambu	No	Yes	No	No	No	No	No	No	No	No		Yes		Once or Twice										Monthly
315	46-55	Male	African	Married	Christian	Masters	Private	Nurse																200-300,000	Homa Bay												No
316	26-35	Male	African	Single	Christian	Diploma	Private	Nurse																<100,000	Nairobi	Yes	Yes	No	No	No	No	No	No	No	No		Yes	Once or Twice	Once or Twice									Once or Twice	Once or Twice
317	36-45	Female	African	Single	Christian	Masters	Private	Allied																100-200,000	Kiambu	No	Yes	Yes	No	No	No	No	No	No	No		Yes		Monthly	Never									Never
318		Female	African	Single	Christian	Masters	Private	Doctor	Consultant	Psychiatry	Internal Medicine													>300,000	Nairobi												No
319	36-45	Male	African	Married	Christian	Bachelors	Private	Allied																100-200,000	Nairobi												No
320	36-45	Female	African	Married	Muslim	Doctorate	Private	Doctor	Consultant	Hematology / Oncology	Internal Medicine													>300,000	Nairobi	Yes	Yes	Yes	No	No	No	No	No	No	No		Yes	Daily or Almost Daily	Daily or Almost Daily	Once or Twice								Daily or Almost Daily	Daily or Almost Daily
321	26-35	Female	African	Married	Christian	Bachelors	Private	Nurse																100-200,000	Nairobi	No	Yes	Yes	No	No	No	No	No	No	No		Yes		Monthly	Once or Twice									Never
322		Female	African	Married	Christian	Masters	Private	Nurse																Prefer not to answer	Nairobi	No	Yes	No	No	No	No	No	No	No	No		Yes		Monthly										Never
323	26-35	Female	African	Married	Others	Bachelors	Private	Nurse																<100,000	Nairobi	No	Yes	Yes	No	No	No	No	No	No	No		Yes		Never	Never
324		Male	African	Married	Christian	Diploma	Private	Nurse																<100,000	Nairobi												No
325		Female	African	Married	Christian	Bachelors	Private	Allied																<100,000	Nairobi	No	Yes	Yes	No	No	No	No	No	No	No		Yes		Never	Never
326	26-35	Male	African	Single	Christian	Diploma	Private	Nurse																<100,000	Nairobi	No	Yes	No	No	No	No	No	No	No	No		Yes		Weekly										Monthly
327	36-45	Female	African	Married	Christian	Diploma	Private	Allied																<100,000	Nairobi												No
328		Female	African	Married	Christian	Masters	Private	Doctor	Fellow	Other	Other													100-200,000	Nairobi	No	Yes	No	No	No	No	No	No	No	No		Yes		Never
329		Male	African	Married	Others	Masters	Public	Doctor	Resident	Internal Medicine	Internal Medicine													200-300,000	Nairobi	No	Yes	Yes	No	No	No	No	No	No	No		Yes		Weekly	Monthly									Daily or Almost Daily
330	26-35	Female	African	Married	Christian	Bachelors	Public	Nurse																Prefer not to answer													No
331	18-25	Female	African	Single	Christian	Diploma	Faith	Doctor	Medical Student	Psychiatry	Internal Medicine													Prefer not to answer	Kilifi												No
332	26-35	Female	African	Single	Christian	Diploma	Private	Nurse																<100,000	Kiambu	No	Yes	No	No	No	No	No	No	No	No		Yes		Once or Twice										Never
333		Female	African	Married	Christian	Diploma	Private	Nurse																100-200,000	Machakos	No	No	No	No	No	No	Yes	No	No	No		Yes							Never
334	36-45	Female	African	Single	Christian	Masters	Private	Allied																200-300,000	Nairobi	Yes	Yes	No	No	No	No	No	No	No	No		Yes	Never	Never
335		Female	African	Single	Christian	Diploma	Private	Nurse																Prefer not to answer	Kiambu	No	Yes	No	No	No	No	No	No	No	No		Yes		Never
336	26-35	Female	African	Single	Christian	Masters	Private	Allied																Prefer not to answer	Nairobi	Yes	Yes	Yes	No	No	No	Yes	No	No	No		Yes	Daily or Almost Daily	Daily or Almost Daily	Once or Twice				Never				Weekly	Daily or Almost Daily
337		Female	African	Married	Christian	Bachelors	Other	Nurse																<100,000	Kajiado												No
338	26-35	Male	African	Married	Christian	Diploma	Private	Nurse																100-200,000	Nairobi												No
339	18-25	Female	Asian	Single	Hindu	Bachelors	Private	Allied																Prefer not to answer	Nairobi	No	Yes	No	No	No	No	No	No	No	No		Yes		Never
340		Female	African	Married	Christian	Doctorate	Private	Nurse																200-300,000	Nairobi	Yes	Yes	No	No	No	No	Yes	No	No	No		Yes	Never	Monthly					Never					Never
341	26-35	Female	African	Married	Christian	Diploma	Private	Nurse																<100,000	Nairobi	No	Yes	No	Yes	No	No	No	No	No	No		Yes		Never		Monthly
342	26-35	Female	African	Single	Christian	Bachelors	Private	Doctor	House/Medical Officer	Family Medicine	Family Medicine													100-200,000	Machakos	Yes	Yes	No	No	No	No	No	No	No	No		Yes	Weekly	Weekly									Daily or Almost Daily	Weekly
343	26-35	Male	African	Married	Christian	Bachelors	Private	Allied																<100,000	Nairobi	Yes	Yes	Yes	No	No	No	No	No	No	Yes	Jaba	Yes	Once or Twice	Monthly	Once or Twice							Once or Twice	Once or Twice	Monthly
344	46-55	Male	African	Married	Christian	Bachelors	Public	Allied																<100,000	Uasin Gishu	Yes	Yes	No	No	No	No	No	No	No	No		Yes	Never	Never
345		Male	African	Married	Christian	Diploma	Private	Allied																<100,000	Nairobi	No	Yes	No	No	No	No	No	No	No	No		Yes		Monthly										Weekly
346		Female	African	Single	Christian	Masters	Private	Allied																100-200,000	Nairobi	No	Yes	No	No	No	No	No	No	No	No		Yes		Never
347	56+	Male	African	Married	Christian	Bachelors	Public	Nurse																100-200,000		Yes	Yes	Yes	No	No	No	No	No	No	No		Yes	Never	Daily or Almost Daily	Never									Daily or Almost Daily
348	26-35	Male	African	Single	Christian	Bachelors	Private	Nurse																<100,000	Kiambu	No	Yes	No	No	No	No	No	No	No	No		Yes		Once or Twice										Never
349	36-45	Male	African	Single	Muslim	Bachelors	Private	Doctor	Resident	Surgery	Surgery	Yes	No	No	No	No	No	No	No	No	No	No	No	200-300,000	Nairobi												No
350	36-45	Female	African	Married	Christian	Diploma	Public	Nurse																<100,000	Meru	No	Yes	No	No	No	No	No	No	No	No		Yes		Once or Twice										Never
351		Male	African	Married	Christian	Bachelors	Faith	Allied																<100,000	Bomet												No
352		Female	African	Single	Christian	Diploma	Private	Nurse																<100,000	Kiambu												No
353	46-55	Female	African	Married	Christian	Bachelors	Public	Nurse																100-200,000													No
354	26-35	Male	African	Married	Christian	Bachelors	Private	Allied																<100,000	Kiambu	No	Yes	No	No	No	No	No	No	No	No		Yes		Once or Twice										Never
355		Female	African	Married	Christian	Diploma	Public	Nurse																100-200,000	Nairobi												No
356	46-55	Male	African	Married	Christian		Private	Doctor	Consultant	Family Medicine	Family Medicine													>300,000	Nairobi	No	Yes	No	No	No	No	No	No	No	No		Yes		Monthly										Never
357		Female	African	Other	Christian	Bachelors	Public	Doctor	House/Medical Officer															100-200,000		No	No	Yes	No	No	No	No	No	No	No		Yes			Daily or Almost Daily
358	18-25	Female	African	Single	Christian	Bachelors	Public	Doctor	House/Medical Officer	Pediatrics	Pediatrics													Prefer not to answer	Nairobi	No	Yes	Yes	No	No	No	No	No	No	No		Yes		Once or Twice	Never									Never
359	36-45	Male	Asian	Married	Muslim	Masters	Private	Doctor	Consultant	Obstetrics	Obstetrics													100-200,000	Mombasa	Yes	Yes	No	No	No	No	No	No	No	No		Yes	Never	Never
360		Female	African	Married	Christian	Bachelors	Public	Doctor	Resident	Psychiatry	Internal Medicine													<100,000	Kiambu	Yes	Yes	Yes	No	No	No	No	No	No	No		Yes	Never	Once or Twice	Never									Never
361	18-25	Male	African	Single	Christian	Bachelors	Public	Doctor	Medical Student	Pediatrics	Pediatrics													<100,000	Kisumu	Yes	Yes	Yes	No	No	No	No	No	No	No		Yes	Never	Monthly	Monthly									Monthly
362	36-45	Male	African	Married	Christian	Bachelors	Public	Doctor	House/Medical Officer															100-200,000	Uasin Gishu												No
363	46-55	Male	African	Married	Christian	Diploma	Private	Allied																<100,000	Kiambu	Yes	Yes	No	No	No	No	No	No	No	No		Yes	Never	Never
364		Male	African	Married	Christian	Bachelors	Public	Doctor	House/Medical Officer	Family Medicine	Family Medicine													100-200,000	Kakamega	No	Yes	Yes	No	No	No	No	No	No	No		Yes		Monthly	Never									Once or Twice
365	26-35	Female	African	Single	Christian	Bachelors	Public	Doctor	House/Medical Officer	Internal Medicine	Internal Medicine													100-200,000	Kiambu	No	Yes	Yes	No	No	No	No	No	No	No		Yes		Monthly	Never									Once or Twice
366		Female	African	Single	Christian	Bachelors	Public	Doctor	Medical Student	Pediatrics	Pediatrics													100-200,000	Nakuru	Yes	Yes	Yes	No	No	No	No	No	No	No		Yes	Once or Twice	Monthly	Once or Twice								Never	Never
367		Male	African	Single	Christian	Diploma	Public	Doctor	Medical Student	Internal Medicine	Internal Medicine													<100,000	Trans Nzoia												No
368		Female	African	Single	Christian	Masters	Public	Doctor	Resident	Psychiatry	Internal Medicine													100-200,000	Nairobi	Yes	Yes	Yes	No	Yes	No	No	No	No	No		Yes	Never	Weekly	Never		Never							Once or Twice
369		Female	African	Single	Christian	Bachelors	Public	Doctor	House/Medical Officer	Internal Medicine	Internal Medicine													100-200,000		No	Yes	Yes	No	Yes	No	No	No	No	No		Yes			Daily or Almost Daily		Once or Twice
370		Female	African	Married	Christian	Diploma	Private	Allied																<100,000	Nairobi	No	Yes	No	No	No	No	No	No	No	No		Yes		Once or Twice										Never
371	26-35	Female	African	Single	Christian	Bachelors	Public	Doctor	House/Medical Officer	Surgery	Surgery	No	No	No	No	No	No	No	Yes	No	No	No	No	100-200,000	Kiambu	No	Yes	No	No	No	No	No	No	No	No		Yes		Monthly										Monthly
372	56+	Female	African	Married	Christian	Masters	Private	Allied																Prefer not to answer	Nakuru												No
373	26-35	Female	African	Single	Others	Bachelors	Public	Doctor	House/Medical Officer	Internal Medicine	Internal Medicine													100-200,000	Nakuru	No	Yes	Yes	No	No	No	No	No	No	No		Yes		Weekly	Once or Twice									Weekly
374	46-55	Male	Asian	Married	Muslim	Doctorate	Private	Doctor	Consultant	Internal Medicine	Internal Medicine													Prefer not to answer	Nairobi	Yes	No	Yes	No	No	No	No	No	No	No		Yes	Never		Never
375	36-45	Male	Asian	Married	Muslim	Masters	Public	Doctor	Resident	Pediatrics	Pediatrics													100-200,000	Nairobi	Yes	Yes	Yes	No	No	No	No	No	No	Yes	Miraa	Yes	Never	Never	Never							Never
376		Female	African	Married	Christian	Masters	Private	Doctor	Resident	Psychiatry	Internal Medicine													100-200,000	Nairobi	No	Yes	Yes	No	No	No	No	No	No	No		Yes		Monthly	Never									Never
377		Male	African	Married	Christian	Masters	Public	Doctor	Resident	Psychiatry	Internal Medicine													200-300,000	Nairobi	Yes	Yes	Yes	No	Yes	No	No	No	No	No		Yes	Never	Weekly	Monthly		Once or Twice							Weekly
378	36-45	Female	African	Married	Christian	Masters	Private	Doctor	Resident	Psychiatry	Internal Medicine													>300,000	Nairobi	No	Yes	No	No	No	No	No	No	No	No		Yes		Never
379		Female	African	Married	Christian	Masters	Private	Doctor	Resident	Psychiatry	Internal Medicine													100-200,000	Nairobi	Yes	Yes	Yes	No	No	No	No	No	No	No		Yes	Daily or Almost Daily	Weekly	Weekly								Once or Twice	Monthly
380	36-45	Male	African	Married	Christian	Bachelors	Private	Allied																>300,000	Kiambu	No	Yes	No	No	No	No	No	No	No	No		Yes		Weekly										Weekly
381		Female	Asian	Married	Hindu	Masters	Private	Doctor	Consultant	Infectious Disease	Internal Medicine													>300,000	Nairobi												No
382	36-45	Male	African	Married	Christian	Masters	Public	Doctor	Consultant	Internal Medicine	Internal Medicine													>300,000	Kisii	No	Yes	No	No	No	No	No	No	No	No		Yes		Never
383		Male	Asian	Married	Hindu	Masters	Private	Allied																>300,000	Nairobi	Yes	Yes	No	No	No	No	No	No	No	No		Yes	Never	Weekly										Never
384	46-55	Male	African	Married	Christian	Bachelors	Private	Allied																<100,000	Nairobi	No	Yes	No	No	No	No	No	No	No	No		Yes		Once or Twice										Never
385	26-35	Female	African	Married	Christian	Masters	Public	Doctor	Consultant	Internal Medicine	Internal Medicine													100-200,000	Nairobi	No	Yes	No	No	No	No	No	No	No	No		Yes		Never
386	36-45	Male	Asian	Married	Muslim	Masters	Public	Allied																>300,000	Uasin Gishu	Yes	Yes	Yes	No	No	No	No	No	No	No		Yes	Never	Monthly	Never									Never
387	26-35	Female	African	Single	Christian	Diploma	Public	Nurse																<100,000	Kilifi	No	Yes	No	Yes	Yes	No	No	No	No	No		Yes		Never		Once or Twice	Never
388	26-35	Male	African	Single	Christian	Diploma	Private	Allied																<100,000	Nyeri	Yes	Yes	Yes	No	No	No	No	No	No	No		Yes	Daily or Almost Daily	Weekly	Never								Daily or Almost Daily	Weekly
389	46-55	Female	African	Other	Christian	Bachelors	Private	Nurse																100-200,000	Nairobi	No	Yes	No	No	No	No	No	No	No	No		Yes		Weekly										Daily or Almost Daily
390	36-45	Female	African	Married	Christian	Masters	Private	Doctor	Consultant	Obstetrics	Obstetrics													200-300,000	Nairobi	No	Yes	No	No	No	No	No	No	No	No		Yes		Never
391		Male	African	Married	Christian	Masters	Private	Doctor	Fellow	Cardiology	Internal Medicine													<100,000	Nairobi	Yes	Yes	No	No	No	No	No	No	No	No		Yes	Weekly	Never									Weekly
392	26-35	Female	African	Single	Christian	Masters	Public	Doctor	Consultant	Internal Medicine	Internal Medicine													>300,000		No	Yes	Yes	No	No	No	No	No	No	No		Yes		Once or Twice	Never									Never
393	36-45	Female	African	Married	Muslim	Masters	Private	Allied																<100,000	Nairobi												No
394		Female	African	Married	Christian	Bachelors	Private	Doctor	House/Medical Officer	Family Medicine	Family Medicine													>300,000	Kajiado	No	Yes	No	No	No	No	No	No	No	No		Yes		Never
395		Female	African	Married	Christian	Diploma	Private	Nurse																100-200,000	Nairobi	No	Yes	No	No	No	No	Yes	No	No	No		Yes		Monthly					Never					Never
396		Female	African	Married	Christian	Doctorate	Public	Doctor	Consultant	Cardiology	Internal Medicine													>300,000	Nairobi	No	Yes	No	No	No	No	No	No	No	No		Yes		Once or Twice										Never
397	26-35	Male	African	Married	Christian	Diploma	Private	Nurse																<100,000	Kilifi												No
398		Male	African	Married	Christian	Masters	Public	Doctor	Consultant	Internal Medicine	Internal Medicine													>300,000	Nairobi	No	Yes	No	No	No	No	Yes	No	No	No		Yes		Once or Twice					Never					Never
399		Male	African	Married	Christian	Masters	Public	Doctor	Consultant	Internal Medicine	Internal Medicine													100-200,000	Machakos	No	Yes	No	No	No	No	Yes	No	No	No		Yes		Weekly					Daily or Almost Daily					Once or Twice
400		Female	African	Married	Christian	Bachelors	Public	Doctor	Resident	Internal Medicine	Internal Medicine													<100,000	Nairobi	No	Yes	No	No	No	No	No	No	No	No		Yes		Never
401	26-35	Female	African	Single	Christian	Bachelors	Private	Doctor	House/Medical Officer	Internal Medicine	Internal Medicine													200-300,000	Bungoma												No
402	26-35	Female	African	Married	Christian	Bachelors	Private	Doctor	Resident	Family Medicine	Family Medicine													100-200,000	Nairobi	No	Yes	Yes	No	No	No	No	No	No	No		Yes		Once or Twice	Never									Never
403		Male	African	Single	Christian	Bachelors	Private	Allied																<100,000	Nairobi	No	Yes	No	No	No	No	No	No	No	No		Yes		Never
404	56+	Male	African	Married	Christian	Masters	Private	Doctor	Consultant	Cardiology	Internal Medicine													<100,000													No
405		Female	African	Married	Christian	Masters	Private	Doctor	Consultant	Internal Medicine	Internal Medicine													>300,000	Nairobi	No	Yes	No	No	No	No	No	No	No	No		Yes		Monthly										Never
406	36-45	Male	Asian	Single	Hindu	Masters	Private	Doctor	Consultant	Internal Medicine	Internal Medicine													>300,000	Mombasa	Yes	Yes	Yes	No	No	No	No	No	No	No		Yes	Weekly	Daily or Almost Daily	Daily or Almost Daily								Never	Once or Twice
407	46-55	Male	African	Married	Christian	Masters	Private	Doctor	Consultant	Cardiology	Internal Medicine													>300,000	Nairobi	Yes	Yes	No	No	No	No	No	No	No	No		Yes	Never	Daily or Almost Daily										Daily or Almost Daily
408	36-45	Female	Asian	Married	Muslim	Bachelors	Private	Allied																100-200,000	Uasin Gishu	No	Yes	No	No	No	No	No	No	No	No		Yes		Monthly										Never
409		Female	African	Other	Christian	Diploma	Faith	Nurse																<100,000													No
410	26-35	Female	African	Other	Christian	Masters	Private	Doctor	Resident	Pediatrics	Pediatrics													100-200,000	Nairobi	No	Yes	Yes	No	No	No	No	No	No	No		Yes		Never	Never
411	46-55	Male	African	Married	Christian	Bachelors	Private	Allied																100-200,000	Nairobi	No	Yes	No	No	No	No	No	No	No	No		Yes		Once or Twice										Never
412		Male	African	Married	Christian	Masters	Private	Doctor	Consultant	Family Medicine	Family Medicine													>300,000	Kiambu	No	Yes	No	No	No	No	No	No	No	No		Yes		Once or Twice										Never
413		Female	African	Married	Christian	Masters	Private	Doctor	Consultant	Surgery	Surgery	No	No	No	Yes	No	No	No	No	No	No	No	No	Prefer not to answer	Nairobi	No	Yes	No	No	No	No	No	No	No	No		Yes		Never
414		Female	African	Single	Christian	Bachelors	Private	Allied																<100,000	Nairobi	Yes	Yes	Yes	No	No	No	No	No	No	No		Yes	Never	Monthly	Once or Twice									Monthly
415	36-45	Female	Asian	Other	Muslim	Bachelors	Private	Allied																>300,000	Nairobi	Yes	Yes	Yes	No	No	No	No	No	No	No		Yes	Never	Once or Twice	Never									Once or Twice
416		Male	African	Married	Christian	Bachelors	Private	Doctor	House/Medical Officer															200-300,000	Nairobi	No	Yes	Yes	No	No	No	Yes	No	No	No		Yes		Weekly	Never				Monthly					Weekly
417	26-35	Female	African	Married	Christian	Bachelors	Private	Nurse																<100,000	Kiambu												No
418		Female	African	Married	Christian	Bachelors	Private	Nurse																100-200,000	Nairobi												No
419		Female	African	Married	Christian	Masters	Other	Doctor	House/Medical Officer	Family Medicine	Family Medicine														Nairobi												No
420		Female	African	Married	Christian	Diploma	Private	Nurse																100-200,000	Kericho	No	Yes	No	No	No	No	No	No	No	No		Yes		Never
421		Male	African	Single	Christian	Masters	Public	Doctor	Consultant	Internal Medicine	Internal Medicine													200-300,000	Kericho												No
422	26-35	Female	African	Single	Christian	Bachelors	Public	Allied																200-300,000	Nairobi												No
423	26-35	Male	African	Married	Christian	Bachelors	Public	Allied																<100,000	Machakos	Yes	Yes	Yes	No	No	No	No	No	No	No		Yes	Never	Never	Never
424		Female	Caucasian	Single	Hindu	Bachelors	Private	Allied																100-200,000	Nairobi	Yes	Yes	Yes	No	No	No	Yes	No	No	No		Yes	Once or Twice	Weekly	Never				Never				Never	Daily or Almost Daily
425		Female	African	Married	Christian	Diploma	Public	Allied																<100,000	Machakos												No
426	46-55	Male	African	Married	Christian	Bachelors	Public	Allied																100-200,000	Machakos	No	Yes	No	No	No	No	No	No	No	No		Yes		Once or Twice										Daily or Almost Daily
427	18-25	Female	African	Married	Christian	Bachelors	Faith	Allied																<100,000	Nairobi	No	Yes	No	No	No	No	No	No	No	No		Yes		Never
428		Male	African	Married	Christian	Diploma	Public																	<100,000	Machakos	No	Yes	Yes	No	No	No	No	No	No	No		Yes		Once or Twice	Never									Once or Twice
429	36-45	Male	African	Married	Christian	Bachelors	Public	Allied																100-200,000	Bungoma												No
430		Female	African	Single	Christian	Bachelors	Private	Doctor	Consultant	Other	Other													100-200,000	Nairobi	Yes	Yes	No	No	No	No	No	No	No	No		Yes	Once or Twice	Once or Twice									Never	Never
431		Female	African	Married	Christian	Masters	Private	Nurse																>300,000	Nairobi	No	Yes	No	No	No	No	No	No	No	No		Yes		Once or Twice										Never
432		Female	African	Married	Christian	Diploma	Public	Allied																<100,000	Kajiado	No	Yes	No	No	No	No	No	No	No	No		Yes		Weekly										Never
433		Female	African	Married	Christian	Bachelors	Private	Nurse																100-200,000	Nairobi	No	Yes	No	No	No	No	Yes	No	Yes	No		Yes		Once or Twice					Never		Weekly			Once or Twice
434	26-35	Female	African	Married	Christian	Bachelors	Private	Allied																<100,000	Nairobi												No
435	36-45	Male	African	Married	Christian	Bachelors	Private	Allied																<100,000	Embu	No	Yes	No	No	No	No	No	No	No	No		Yes		Never
436		Male	African	Married	Muslim	Masters	Public	Doctor	Consultant	Family Medicine	Family Medicine													100-200,000	Taita Taveta	Yes	Yes	Yes	No	No	No	No	No	No	No		Yes	Never	Once or Twice	Never									Never
437	18-25	Male	African	Single	Christian	Bachelors	Public	Allied																<100,000	Nairobi	Yes	Yes	Yes	No	No	No	No	No	No	No		Yes	Never	Monthly	Weekly									Never
438	46-55	Male	African	Single	Christian	Bachelors	Private	Nurse																Prefer not to answer	Nairobi												No
439	26-35	Female	African	Married	Christian	Bachelors	Private	Nurse																100-200,000	Baringo												No
440		Male	African	Married	Muslim	Diploma	Public	Allied																<100,000	Kwale												No
441	26-35	Male	African	Married	Christian	Bachelors	Private	Allied																<100,000	Nairobi	Yes	Yes	Yes	No	No	No	No	No	No	No		Yes	Never	Once or Twice	Once or Twice									Once or Twice
442	26-35	Male	African	Married	Christian	Bachelors	Private	Doctor	Resident	Internal Medicine	Internal Medicine													100-200,000	Nairobi	Yes	Yes	Yes	No	No	No	No	No	No	No		Yes	Never	Weekly	Never									Never
443	26-35	Female	African	Single	Christian	Diploma	Private	Nurse																<100,000	Kiambu	No	Yes	No	No	No	No	No	No	No	No		Yes		Monthly										Monthly
444		Female	African	Married	Christian	Diploma	Private	Nurse																<100,000	Kiambu	No	Yes	No	No	No	No	No	No	No	No		Yes		Monthly										Monthly
445	36-45	Male	African	Married	Christian	Bachelors	Public	Allied																<100,000	Machakos												No
446	36-45	Female	African	Married	Muslim	Masters	Private	Doctor	Consultant	Pediatrics	Pediatrics													>300,000	Nairobi												No
447	36-45	Male	African	Married	Christian	Masters	Private	Doctor	Consultant	Hematology / Oncology	Internal Medicine													>300,000	Nairobi	No	Yes	No	No	No	No	No	No	No	No		Yes		Daily or Almost Daily										Daily or Almost Daily
448	36-45	Female	African	Married	Christian	Bachelors	Public	Nurse																<100,000	Bomet												No
449		Male	African	Married	Muslim	Masters	Public	Allied																100-200,000	Isiolo												No
450	26-35	Male	African	Single	Christian	Bachelors	Public	Nurse																<100,000	Machakos	Yes	Yes	Yes	No	No	No	Yes	No	No	No		Yes	Daily or Almost Daily	Daily or Almost Daily	Weekly				Once or Twice				Daily or Almost Daily	Daily or Almost Daily
451	36-45	Female	African	Married	Christian	Masters	Public	Doctor	Consultant	Hematology / Oncology	Internal Medicine													200-300,000	Nairobi	No	Yes	No	No	No	No	No	No	No	No		Yes		Weekly										Never
452	26-35	Female	African	Single	Christian	Diploma	Private	Nurse																<100,000	Nakuru	No	Yes	Yes	No	No	No	No	No	No	No		Yes		Daily or Almost Daily	Monthly									Daily or Almost Daily
453	26-35	Female	African	Married	Christian	Bachelors	Public	Doctor	House/Medical Officer	Palliative Care	Internal Medicine													100-200,000	Nairobi	Yes	Yes	Yes	No	Yes	No	No	No	No	No		Yes	Once or Twice	Weekly	Monthly		Once or Twice						Never	Monthly
454	36-45	Female	African	Married	Christian	Bachelors	Public	Nurse																100-200,000	Kajiado												No
455	26-35	Male	African	Married	Christian	Bachelors	Public	Doctor	Fellow	Cardiology	Internal Medicine													100-200,000	Nairobi												No
456	26-35	Female	African	Married	Muslim	Masters	Private	Doctor	Fellow	Nephrology	Internal Medicine													100-200,000	Nairobi	Yes	Yes	Yes	Yes	Yes	Yes	Yes	Yes	Yes	Yes		Yes	Never	Never	Never	Never	Never	Never	Never	Never	Never	Never
457	26-35	Female	African	Married	Christian	Bachelors	Private	Nurse																100-200,000	Nairobi												No
458	36-45	Male	African	Married	Muslim	Masters	Private	Doctor	Consultant	Emergency Medicine	Emergency Medicine													>300,000	Nairobi	No	Yes	Yes	No	No	No	Yes	No	No	No		Yes		Weekly	Once or Twice				Once or Twice					Weekly
459	26-35	Female	African	Married	Christian	Bachelors	Private	Nurse																100-200,000	Nairobi												No
460	36-45	Male	African	Married	Christian	Bachelors	Private	Doctor	House/Medical Officer	Crtitical Care	Internal Medicine													200-300,000	Nairobi	No	Yes	No	No	No	No	Yes	No	No	No		Yes		Weekly					Once or Twice					Weekly
461	46-55	Male	African	Married	Christian	Masters	Private	Doctor	Consultant	Obstetrics	Obstetrics													>300,000	Nairobi												No
462	36-45	Female	African	Married	Christian	Bachelors	Private	Nurse																100-200,000	Nakuru												No
463	26-35	Female	African	Single	Christian	Diploma	Private	Nurse																<100,000	Nairobi	No	Yes	No	No	No	No	No	No	No	No		Yes		Monthly										Once or Twice
464	26-35	Female	African	Married	Christian	Bachelors	Private	Nurse																100-200,000	Nairobi												No
465	26-35	Male	African	Single	Hindu	Masters	Private	Doctor	Resident	Internal Medicine	Internal Medicine													100-200,000	Nairobi												No
466	36-45	Female	African	Other	Christian	Diploma	Public	Nurse																<100,000	Bungoma												No
467	36-45	Male	African	Married	Muslim	Masters	Private	Doctor	Consultant	Neurology	Internal Medicine													Prefer not to answer	Nairobi												No
468	36-45	Male	African	Married	Muslim	Masters	Private	Doctor	Consultant	Cardiology	Internal Medicine													>300,000	Nairobi												No
469	26-35	Female	African	Single	Christian	Diploma	Private	Allied																<100,000	Kiambu												No
470		Female	African	Married	Muslim	Masters	Private	Doctor	Resident	Pediatrics	Pediatrics													100-200,000	Nairobi												No
471	36-45	Female	African	Single	Christian	Masters	Public	Doctor	Consultant	Internal Medicine	Internal Medicine													100-200,000	Nairobi	Yes	Yes	Yes	No	Yes	No	Yes	No	No	No		Yes	Daily or Almost Daily	Never	Once or Twice		Never		Never				Daily or Almost Daily
472	26-35	Male	African	Single	Christian	Diploma	Faith	Allied																<100,000	Tharaka Nithi	No	Yes	No	No	No	No	Yes	No	Yes	No		Yes		Monthly					Never		Monthly			Once or Twice
473	36-45	Female	African	Married	Christian	Bachelors	Private	Nurse																200-300,000	Nairobi	Yes	Yes	Yes	No	No	No	No	No	No	No		Yes		Once or Twice	Never									Never
474	36-45	Male	Caucasian	Married	Christian	Masters	Faith	Doctor	Consultant	Emergency Medicine	Emergency Medicine													Prefer not to answer	Tharaka Nithi												No
475		Male	African	Single	Christian	Diploma	Private	Nurse																<100,000		No	Yes	No	No	Yes	Yes	No	Yes	Yes	Yes		Yes		Monthly			Never	Never		Never	Once or Twice	Never		Once or Twice
476	26-35	Female	African	Single	Christian	Diploma	Faith	Nurse																Prefer not to answer	Tharaka Nithi												No
477	26-35	Female	African	Single	Christian	Diploma	Faith	Allied																<100,000	Tharaka Nithi												No
478		Female	African	Single	Christian	Diploma	Faith	Allied																<100,000	Tharaka Nithi	No	Yes	No	No	No	No	No	No	No	No		Yes		Never
479	18-25	Male	African	Single	Christian	Diploma	Private	Doctor	Consultant	Other	Other													<100,000	Tharaka Nithi	No	Yes	No	No	No	No	No	No	No	No		Yes		Once or Twice										Once or Twice
480	26-35	Female	African	Single	Christian	Diploma	Faith	Doctor	Consultant	Anesthesiology	Anesthesiology													<100,000	Tharaka Nithi	No	Yes	No	No	No	No	No	No	No	No		Yes		Weekly										Weekly
481		Female	African	Single	Christian	Bachelors	Private	Doctor	House/Medical Officer	Pathology	Pathology													100-200,000	Nairobi	No	Yes	Yes	No	No	No	No	No	No	No		Yes		Never	Never
482	18-25	Female	African	Single	Christian	Diploma	Faith	Allied																<100,000	Tharaka Nithi												No
483	26-35	Male	African	Married	Christian	Bachelors	Private	Doctor	House/Medical Officer	Family Medicine	Family Medicine													100-200,000	Meru	Yes	No	No	No	No	No	No	No	No	No		Yes	Never
484		Female	African	Married	Christian	Bachelors	Private	Allied																100-200,000	Nairobi												No
485	26-35	Male	African	Married	Christian	Bachelors	Private	Allied																100-200,000	Muranga	Yes	Yes	Yes	No	No	No	No	No	No	No		Yes	Never	Once or Twice	Never									Once or Twice
486	26-35	Female	Asian	Married	Muslim	Masters	Private	Allied																<100,000	Nairobi	Yes	No	No	No	No	No	Yes	No	No	No		Yes	Never						Never
487	36-45	Male	African	Single	Christian	Bachelors	Private	Doctor	Consultant	Surgery	Surgery	No	No	No	No	No	No	No	No	No	No	No	Yes	>300,000	Nairobi	Yes	Yes	Yes	No	No	Yes	Yes	No	No	No		Yes	Never	Weekly	Once or Twice			Once or Twice	Once or Twice					Monthly
488	36-45	Male	African	Married	Christian	Bachelors	Private	Allied																100-200,000	Machakos	Yes	Yes	Yes	No	No	No	No	No	No	No		Yes	Never	Never	Never
489		Female	African	Single	Christian	Masters	Public	Doctor	Consultant	Internal Medicine	Internal Medicine													100-200,000	Uasin Gishu	Yes	Yes	No	No	No	No	Yes	No	No	No		Yes	Never	Weekly					Once or Twice					Weekly
490	56+	Female	African	Married	Christian	Masters	Public	Allied																100-200,000	Nairobi												No
491	36-45	Male	Asian	Married	Others	Doctorate	Private	Doctor	Consultant	Radiology	Radiology													>300,000	Nyandarua	No	Yes	No	No	No	No	No	No	No	No		Yes		Once or Twice										Never
492		Male	African	Married	Christian	Bachelors	Public	Allied																<100,000	Kakamega												No
493	56+	Male	Asian	Married	Hindu	Bachelors	Private	Doctor	Consultant	Family Medicine	Family Medicine													200-300,000	Nairobi	Yes	Yes	Yes	No	No	No	No	No	No	No		Yes	Never	Never	Never
494	26-35	Female	African	Married	Christian	Masters	Public	Doctor	Consultant	Internal Medicine	Internal Medicine													200-300,000	Nairobi	No	Yes	Yes	No	No	No	No	No	No	No		Yes		Never	Never
495	26-35	Male	African	Married	Christian	Masters	Private	Doctor	Consultant	Internal Medicine	Internal Medicine													200-300,000	Nyeri	Yes	Yes	Yes	No	No	No	No	No	No	No		Yes	Never	Weekly	Never									Weekly
496		Female	African	Married	Christian	Bachelors	Private	Allied																<100,000		No	Yes	No	No	No	No	No	No	No	No		Yes		Monthly										Never
497	26-35	Male	African	Single	Christian	Bachelors	Faith	Doctor	House/Medical Officer	Pediatrics	Pediatrics													100-200,000	Meru												No
498	26-35	Female	African	Married	Christian	Bachelors	Public	Doctor	House/Medical Officer															100-200,000	Uasin Gishu	No	Yes	No	No	No	No	No	No	No	No		Yes		Never
499	26-35	Male	African	Married	Christian	Bachelors	Public	Doctor	Resident	Surgery	Surgery	Yes	No	No	No	No	No	No	No	No	No	No	No	100-200,000	Nairobi	Yes	Yes	Yes	No	Yes	No	No	No	No	No		Yes	Daily or Almost Daily	Weekly	Never		Never						Daily or Almost Daily	Never
500		Female	African	Single	Christian	Diploma	Private	Nurse																100-200,000	Kiambu												No
501		Male	African	Married	Christian	Bachelors	Public	Nurse																<100,000	Kiambu	Yes	Yes	No	No	No	No	No	No	No	No		Yes	Daily or Almost Daily	Daily or Almost Daily									Daily or Almost Daily	Daily or Almost Daily
502		Female	Asian	Single	Hindu	Masters	Private	Allied																Prefer not to answer	Nairobi	No	Yes	Yes	No	No	No	No	No	No	No		Yes		Never	Never
503		Female	African	Single	Christian	Bachelors	Public	Doctor	House/Medical Officer	Surgery	Surgery	No	Yes	No	No	No	No	No	No	No	No	No	No	100-200,000	Narok	No	No	Yes	No	No	No	No	No	No	No		Yes			Never
504		Female	African	Married	Christian	Bachelors	Public	Nurse																<100,000	Nandi												No
505	36-45	Female	African	Married	Christian	Bachelors	Public	Nurse																100-200,000	Kisumu	No	Yes	No	No	No	No	No	No	No	No		Yes		Once or Twice										Once or Twice
506		Male	African	Married	Muslim	Bachelors	Public	Doctor	House/Medical Officer	Surgery	Surgery	No	No	No	No	No	No	No	No	No	No	No	No	>300,000		No	No	Yes	No	Yes	No	No	No	No	No		Yes			Never		Once or Twice
507		Female	African	Other	Christian	Bachelors	Public	Nurse																100-200,000		No	Yes	No	No	No	No	No	No	No	No		Yes		Never
508	36-45	Male	African	Married	Christian	Masters	Public	Doctor	Resident	Family Medicine	Family Medicine													200-300,000	Elgeyo-Marakwet												No
509	46-55	Male	African	Married	Christian	Masters	Public	Doctor	Consultant	Family Medicine	Family Medicine													200-300,000		No	Yes	No	No	No	No	No	No	No	No		Yes		Never
510	46-55	Female	African	Single	Christian	Diploma	Public	Nurse																<100,000	Nyamira												No
511	26-35	Female	Asian	Married	Others	Masters	Private	Doctor	Consultant	Pediatrics	Pediatrics													>300,000	Nairobi	No	Yes	Yes	No	No	No	No	No	No	No		Yes		Never	Never
512	26-35	Male	African	Married	Others	Masters	Public	Doctor	Resident	Surgery	Surgery	Yes	No	No	No	No	No	No	No	No	No	No	No	100-200,000	Nairobi	Yes	Yes	Yes	No	No	No	No	No	No	No		Yes	Monthly	Monthly	Never								Never	Once or Twice
513	36-45	Male	African	Married	Christian	Diploma	Private	Allied																100-200,000	Kiambu	No	Yes	Yes	No	No	No	No	No	No	No		Yes		Never	Daily or Almost Daily
514	36-45	Male	Asian	Single	Hindu	Masters	Private	Doctor	Consultant	Surgery	Surgery	No	No	No	No	No	No	No	No	No	No	No	Yes	Prefer not to answer	Nairobi	Yes	Yes	Yes	No	No	No	No	No	No	No		Yes	Daily or Almost Daily	Weekly	Never								Daily or Almost Daily	Weekly
515	36-45	Male	Asian	Married	Muslim	Masters	Public	Doctor	Consultant	Internal Medicine	Internal Medicine													>300,000	Kilifi												No
516		Female	African	Single	Christian	Bachelors	Public	Allied																<100,000	Kiambu	No	Yes	No	No	No	No	Yes	No	No	No		Yes		Never					Never
517		Female	African	Single	Muslim	Bachelors	Public	Doctor	House/Medical Officer	Family Medicine	Family Medicine													<100,000	Nairobi												No
518		Male	African	Married	Christian	Bachelors	Public	Doctor	House/Medical Officer	Family Medicine	Family Medicine													100-200,000	Uasin Gishu	Yes	Yes	Yes	No	No	No	No	No	No	No		Yes	Daily or Almost Daily										Daily or Almost Daily
519		Male	African	Married	Christian	Masters	Public	Doctor	House/Medical Officer	Surgery	Surgery	No	No	No	No	Yes	No	No	No	No	No	No	No	100-200,000													No
520		Female	African	Married	Others	Bachelors	Private	Allied																<100,000	Nairobi	Yes	Yes	Yes	No	Yes	No	Yes	Yes	Yes	No		Yes	Never	Once or Twice	Never		Never		Never	Never	Once or Twice			Never
521		Male	African	Single	Christian	Diploma	Public	Nurse																<100,000	Nairobi	No	Yes	No	No	No	No	No	Yes	No	No		Yes		Never						Never
522		Female	Asian	Single	Muslim	Masters	Private	Doctor	Consultant	Pediatrics	Pediatrics													Prefer not to answer	Nairobi	Yes	Yes	No	No	No	No	Yes	No	No	No		Yes	Never	Monthly					Never					Never
523	26-35	Female	African	Married	Christian	Diploma	Private	Doctor	Consultant	Dermatology	Internal Medicine													100-200,000	Nairobi	No	Yes	No	No	No	No	No	No	No	No		Yes		Weekly										Weekly
524	26-35	Male	Other	Other	Muslim	Masters	Public	Doctor	Consultant	Surgery	Surgery	No	No	Yes	No	No	No	No	No	No	No	No	No	100-200,000	Mombasa	Yes	No	No	No	No	No	No	No	No	Yes	Miraa	Yes	Daily or Almost Daily									Weekly	Daily or Almost Daily
525	46-55	Female	African	Married	Christian	Masters	Public	Nurse																100-200,000	Bomet												No
526	26-35	Female	African	Married	Christian	Masters	Public	Doctor	Consultant	Palliative Care	Internal Medicine													>300,000	Nairobi	No	Yes	No	No	No	No	No	No	No	No		Yes		Weekly										Once or Twice
527	36-45	Male	African	Married	Christian	Masters	Faith	Doctor	Resident	Internal Medicine	Internal Medicine													100-200,000	Nairobi	No	Yes	No	No	No	Yes	No	No	No	No		Yes		Once or Twice				Never						Never
528		Male	African	Single	Christian	Diploma	Private	Nurse																<100,000	Nairobi	No	Yes	No	No	No	No	No	No	No	No		Yes		Monthly										Monthly
529	26-35	Female	Asian	Married	Muslim	Masters	Public	Doctor	House/Medical Officer	Other	Other													100-200,000	Mombasa												No
530		Female	Asian	Single	Hindu	Bachelors	Private	Doctor	House/Medical Officer	Internal Medicine	Internal Medicine													200-300,000	Nairobi	No	Yes	No	No	No	No	No	No	No	No		Yes		Never
531	18-25	Female	African	Single	Christian	Diploma	Private	Nurse																<100,000	Kisumu												No
532	26-35	Male	African	Married		Masters	Private	Nurse																<100,000	Kisumu												No
533	26-35	Male	African	Married	Muslim	Masters	Private	Doctor	Resident	Anesthesiology	Anesthesiology													100-200,000	Nairobi												No
534	46-55	Female	African	Married	Christian	Diploma	Public	Nurse																100-200,000	Busia												No
535	56+	Female	African	Other	Christian	Diploma	Public	Nurse																100-200,000	Tana River	No	Yes	No	No	No	No	No	No	No	No		Yes		Never
536		Female	African	Married	Christian	Bachelors	Other	Nurse																100-200,000	Kisumu	No	Yes	No	No	No	No	No	No	No	No		Yes		Once or Twice										Once or Twice
537	26-35	Female	Other	Married	Muslim	Masters	Private	Doctor	Consultant	Pediatrics	Pediatrics													200-300,000													No
538	56+	Female	African	Other	Christian	Diploma	Public	Nurse																100-200,000	Nyandarua	No	Yes	No	No	No	No	No	No	No	No		Yes		Once or Twice										Weekly
539		Male	African	Married	Christian	Diploma	Private	Allied																100-200,000	Mombasa	No	Yes	No	No	No	No	No	No	No	No		Yes		Daily or Almost Daily										Daily or Almost Daily
540	26-35	Female	African	Married	Muslim	Bachelors	Public	Nurse																<100,000	Wajir	Yes	No	No	No	No	No	No	No	No	No		Yes	Once or Twice										Once or Twice
541	26-35	Male	African	Single	Muslim	Bachelors	Public	Doctor	House/Medical Officer	Other	Other													100-200,000	Nairobi	No	No	Yes	No	No	No	No	No	No	No		Yes			Daily or Almost Daily
542	36-45	Female	African	Single	Christian	Bachelors	Public	Nurse																<100,000	Kisii	No	Yes	No	No	No	No	No	No	No	No		Yes		Once or Twice										Never
543	26-35	Male	African	Single	Christian	Masters	Public	Doctor	Consultant	Internal Medicine	Internal Medicine													>300,000	Nairobi	Yes	Yes	Yes	No	No	No	Yes	No	No	No		Yes	Never	Weekly	Never				Once or Twice					Weekly
544	46-55	Male	African	Married	Christian	Masters	Public	Doctor	Consultant	Surgery	Surgery	No	No	No	No	No	No	Yes	Yes	No	Yes	No	Yes	200-300,000	Nairobi												No
545		Female	African	Married	Christian	Bachelors	Public	Nurse																100-200,000	Siaya												No
546		Male	African	Single	Christian	Diploma	Private	Nurse																<100,000	Nairobi	No	Yes	No	No	No	No	No	No	No	No		Yes		Never
547	26-35	Male	African	Single	Christian	Bachelors	Private	Allied																<100,000	Mombasa	No	Yes	No	No	No	No	No	No	No	No		Yes		Weekly										Daily or Almost Daily
548	26-35	Male	African	Married	Christian	Diploma	Public	Doctor	House/Medical Officer	Hematology / Oncology	Internal Medicine													<100,000	Baringo	No	Yes	No	No	No	No	No	No	No	No		Yes		Monthly										Never
549		Female	African	Married	Christian	Bachelors	Public	Nurse																<100,000	Kiambu												No
550	36-45	Male	African	Married	Christian	Bachelors	Other	Nurse																<100,000	Mombasa	No	Yes	No	No	No	No	No	No	No	No		Yes		Weekly										Never
551	46-55	Female	African	Married	Christian	Bachelors	Public	Nurse																<100,000	Marsabit	No	Yes	No	No	Yes	No	No	No	No	No		Yes		Once or Twice			Never							Never
552	36-45	Female	African	Married	Christian	Bachelors	Public	Nurse																100-200,000	Uasin Gishu												No
553	36-45	Male	African	Married	Christian	Diploma	Public	Allied																<100,000	Nyandarua	Yes	Yes	No	No	No	No	No	No	No	No		Yes	Once or Twice	Once or Twice									Never	Never
554		Female	African	Other	Christian	Masters	Private	Doctor	Consultant	Anesthesiology	Anesthesiology													>300,000	Nairobi	No	Yes	No	No	No	No	No	No	No	No		Yes		Once or Twice										Never
555		Male	African	Married	Christian	Bachelors	Public	Doctor	House/Medical Officer	Palliative Care	Internal Medicine													200-300,000	Nairobi	No	Yes	Yes	No	No	No	No	No	No	No		Yes		Weekly	Once or Twice									Weekly
556	36-45	Male	African	Married	Christian	Masters	Public	Doctor	Consultant	Other	Other													>300,000	Kiambu	Yes	Yes	No	No	No	No	No	No	No	No		Yes	Daily or Almost Daily	Never									Daily or Almost Daily
557	36-45	Male	African	Single	Christian	Masters	Public	Doctor	Consultant	Radiology	Radiology													100-200,000	Kiambu												No
558		Male	African	Other	Christian	Masters	Private	Doctor	Consultant	Anesthesiology	Anesthesiology													>300,000	Nairobi	Yes	Yes	Yes	No	No	No	No	No	No	No		Yes	Never	Daily or Almost Daily	Once or Twice									Daily or Almost Daily
559		Female	African	Married	Christian	Diploma	Private	Allied																100-200,000	Nairobi	No	Yes	No	No	No	No	No	No	No	No		Yes		Never
560		Female	African	Married	Christian	Bachelors	Private	Nurse																100-200,000	Mombasa	No	Yes	No	No	No	No	No	No	No	No		Yes		Monthly										Never
561	26-35	Male	Asian	Married	Muslim	Bachelors	Faith	Doctor	House/Medical Officer	Family Medicine	Family Medicine													100-200,000	Mombasa	Yes	No	No	No	No	No	No	No	No	No		Yes	Once or Twice										Never
562		Male	African	Married	Christian	Masters	Public	Doctor	Consultant	Surgery	Surgery	No	No	No	Yes	No	No	No	No	No	No	No	No	200-300,000	Nairobi	Yes	Yes	Yes	No	Yes	No	Yes	No	No	No		Yes	Once or Twice	Weekly	Once or Twice		Once or Twice		Never				Never	Once or Twice
563		Female	African	Married	Christian	Masters	Public	Doctor	Consultant	Anesthesiology	Anesthesiology													100-200,000	Machakos	No	Yes	Yes	No	No	No	No	No	No	No		Yes		Once or Twice	Never									Never
564		Male	African	Married	Christian	Masters	Private	Doctor	Consultant	Anesthesiology	Anesthesiology													>300,000	Nairobi	Yes	Yes	Yes	No	No	No	No	No	No	No		Yes	Never	Weekly	Once or Twice									Weekly
565	36-45	Female	African	Married	Christian	Masters	Public	Doctor	Consultant	Anesthesiology	Anesthesiology													>300,000	Nairobi	No	Yes	No	No	No	Yes	No	No	No	No		Yes		Never				Once or Twice
566	36-45	Female	Asian	Married	Muslim	Masters	Private	Doctor	Consultant	Anesthesiology	Anesthesiology													>300,000	Mombasa												No
567		Female	African	Single	Christian	Bachelors	Public	Doctor	House/Medical Officer	Hematology / Oncology	Internal Medicine													200-300,000	Nairobi												No
568	36-45	Female	African	Married	Christian	Masters	Public	Nurse																<100,000	Trans Nzoia												No
569		Female	Asian	Single	Muslim	Bachelors	Public	Allied																100-200,000	Kiambu	Yes	Yes	Yes	No	Yes	No	No	No	No	No		Yes	Never	Once or Twice	Once or Twice		Never							Never
570	46-55	Female	African	Married	Christian	Bachelors	Public	Nurse																<100,000	Muranga												No
571	26-35	Male	African	Single	Christian	Bachelors	Public	Nurse																<100,000	Kisii	No	Yes	No	No	No	No	Yes	No	No	No		Yes		Weekly					Never					Monthly
572	26-35	Female	African	Other	Christian	Diploma	Private	Nurse																<100,000	Kwale	Yes	Yes	Yes	No	No	No	No	No	No	No		Yes	Never	Once or Twice	Once or Twice									Once or Twice
573		Male	African	Married	Christian	Bachelors	Public	Allied																<100,000	Uasin Gishu	No	Yes	No	No	No	No	No	No	No	No		Yes		Weekly										Daily or Almost Daily
574		Male	African	Married	Christian	Bachelors	Public	Nurse																<100,000	Tharaka Nithi												No
575		Female	African	Married	Christian	Bachelors	Public	Nurse																100-200,000	Nairobi												No
576		Female	African	Single	Christian	Diploma	Private	Nurse																<100,000		No	Yes	No	Yes	No	No	No	No	No	No		Yes		Once or Twice		Never								Once or Twice
577		Female	African	Single	Christian	Diploma	Public	Nurse																<100,000													No
578	26-35	Female	African	Single		Bachelors	Public	Nurse																<100,000	Nairobi	No	Yes	No	No	No	No	Yes	No	No	No		Yes		Weekly					Monthly					Weekly
579	36-45	Female	African	Married	Christian	Masters	Public	Nurse																200-300,000	Nairobi	No	Yes	No	No	No	No	No	No	No	No		Yes		Never
580		Female	African	Married	Christian	Diploma	Public	Allied																<100,000	Uasin Gishu												No
581	26-35	Female	African	Married	Christian	Bachelors	Private	Allied																100-200,000	Nairobi	No	Yes	No	No	No	No	No	No	No	No		Yes		Monthly										Never
582	36-45	Female	African	Married	Christian	Diploma	Private	Allied																100-200,000	Mombasa												No
583	18-25	Female	African	Single	Christian	Bachelors	Private	Allied																<100,000	Nairobi	No	Yes	Yes	No	No	No	No	No	No	No		Yes		Weekly	Once or Twice									Daily or Almost Daily
584	26-35	Female	African	Single	Christian	Bachelors	Private	Doctor	Resident	Family Medicine	Family Medicine													100-200,000	Nairobi	No	Yes	Yes	No	No	No	No	No	No	No		Yes		Once or Twice	Never									Never
585		Female	African	Married	Christian	Masters	Public	Doctor	Consultant	Anesthesiology	Anesthesiology													200-300,000	Nairobi	Yes	Yes	No	No	No	No	No	No	No	No		Yes	Never	Never
586		Male	African	Married	Christian	Doctorate	Public	Doctor	Consultant	Anesthesiology	Anesthesiology													>300,000	Nairobi	Yes	Yes	Yes	No	No	No	No	No	No	No		Yes	Never	Weekly	Never									Weekly
587	26-35	Male	African	Single	Christian	Diploma	Private	Allied																Prefer not to answer	Trans Nzoia	No	Yes	Yes	No	No	No	No	No	No	No		Yes		Monthly	Weekly									Once or Twice
588	26-35	Male	African	Single	Christian	Bachelors	Private	Allied																100-200,000	Nairobi	No	Yes	No	No	No	No	No	No	No	No		Yes		Once or Twice										Once or Twice
589		Male	African	Single	Christian	Bachelors	Private	Doctor	Resident	Emergency Medicine	Emergency Medicine													200-300,000	Nairobi												No
590	26-35	Female	African	Single	Christian	Masters	Private	Doctor	House/Medical Officer	Emergency Medicine	Emergency Medicine													200-300,000	Nairobi	Yes	Yes	Yes	No	No	No	No	No	No	No		Yes	Once or Twice	Weekly	Monthly								Never	Never
591	26-35	Male	African	Single	Christian		Private	Nurse																<100,000	Nairobi	No	Yes	No	No	No	No	No	No	No	No		Yes		Never
592		Female	African	Married	Christian	Masters	Public	Doctor	Consultant	Pediatrics	Pediatrics													>300,000	Nairobi	Yes	Yes	Yes	No	No	No	No	No	No	No		Yes	Never	Once or Twice	Never									Never
593	46-55	Male	African	Married	Christian	Masters	Public	Doctor	Consultant	Anesthesiology	Anesthesiology													>300,000	Nairobi	No	Yes	No	No	No	No	Yes	No	No	No		Yes		Weekly					Once or Twice					Once or Twice
594	36-45	Female	African	Single	Christian	Masters	Private	Doctor	Consultant	Anesthesiology	Anesthesiology													>300,000	Nairobi	No	Yes	No	No	No	No	No	No	No	No		Yes		Once or Twice										Never
595	46-55	Female	African	Married	Christian	Bachelors	Private	Nurse																100-200,000													No
596		Male	African	Married	Muslim	Masters	Public	Doctor	Consultant	Surgery	Surgery	No	No	No	No	No	Yes	No	No	No	No	No	No	200-300,000													No
597		Male	African	Married	Muslim	Masters	Private	Doctor	Consultant	Surgery	Surgery	No	No	No	No	No	No	No	Yes	No	No	No	No	200-300,000	Nairobi												No
598	46-55	Female	African	Married	Christian	Bachelors	Private	Nurse																Prefer not to answer	Kajiado	No	Yes	No	No	No	No	Yes	No	No	No		Yes		Once or Twice					Never					Never
599		Female	African	Single	Christian	Diploma	Public	Nurse																<100,000	Kiambu	Yes	Yes	Yes	No	No	No	No	No	No	No		Yes	Never	Monthly	Once or Twice									Never
600	26-35	Female	African	Married	Christian	Bachelors	Public	Doctor	Resident	Anesthesiology	Anesthesiology													100-200,000	Uasin Gishu	No	Yes	No	No	No	No	No	No	No	No		Yes		Never
601		Female	African	Married	Christian	Bachelors	Private	Allied																<100,000		No	Yes	No	No	No	No	No	No	No	No		Yes		Once or Twice										Never
602	26-35	Female	African	Married	Christian	Diploma	Private	Nurse																Prefer not to answer	Kiambu	Yes	Yes	Yes	No	No	No	No	No	No	No		Yes	Once or Twice	Daily or Almost Daily	Weekly								Once or Twice	Daily or Almost Daily
603		Male	African	Married	Muslim	Bachelors	Private	Doctor	House/Medical Officer	Crtitical Care	Internal Medicine													100-200,000	Nairobi	Yes	Yes	Yes	No	No	No	No	No	No	No		Yes	Weekly	Never	Never								Once or Twice
604	36-45	Female	African	Married	Christian	Diploma	Public	Allied																<100,000	Uasin Gishu	No	Yes	No	No	No	No	No	No	No	No		Yes		Daily or Almost Daily										Daily or Almost Daily
605	26-35	Female	African	Married	Muslim	Diploma	Public	Nurse																<100,000	Wajir	Yes	Yes	Yes	No	No	No	No	No	No	No		Yes	Never	Never	Never
606	36-45	Male	African	Married	Christian	Masters	Private	Doctor	Consultant	Radiology	Radiology													>300,000	Nairobi												No
607		Female	African	Married	Christian	Diploma	Public	Allied																<100,000	Wajir												No
608	26-35	Male	African	Single	Muslim	Bachelors	Private	Doctor	House/Medical Officer	Emergency Medicine	Emergency Medicine													100-200,000	Nairobi												No
609		Female	African	Married	Muslim	Masters	Private	Doctor	Consultant	Obstetrics	Obstetrics													>300,000	Nairobi												No
610	56+	Male	African	Married	Christian	Diploma	Public	Nurse																<100,000	Migori												No
611	26-35	Female	African	Married	Christian	Bachelors	Public	Allied																<100,000	Kirinyaga	No	Yes	No	No	No	No	Yes	No	No	No		Yes		Never					Never
612	26-35	Female	African	Single	Christian	Bachelors	Private	Doctor	House/Medical Officer	Crtitical Care	Internal Medicine													100-200,000	Nairobi	No	Yes	No	No	No	No	No	No	No	No		Yes		Once or Twice										Once or Twice
613	26-35	Male	African	Married	Muslim	Diploma	Public	Nurse																<100,000	Wajir												No
614		Female	African	Single	Christian	Bachelors	Other	Allied																<100,000	Taita Taveta	Yes	Yes	Yes	No	No	No	No	No	No	No		Yes	Never	Weekly	Daily or Almost Daily									Never
615	26-35	Female	African	Single	Christian	Bachelors	Public	Allied																100-200,000	Isiolo	Yes	Yes	Yes	No	No	No	No	No	No	No		Yes	Never	Weekly	Never									Monthly
616		Male	African	Married	Muslim	Bachelors	Public	Nurse																100-200,000	Isiolo												No
617		Male	African	Married	Muslim	Bachelors	Private	Doctor	House/Medical Officer	Emergency Medicine	Emergency Medicine													100-200,000	Nairobi												No
618		Male	African	Single	Muslim	Bachelors	Public	Allied																<100,000	Mandera												No
619	26-35	Male	African	Other	Christian	Masters	Public	Doctor	Resident	Surgery	Surgery	No	No	No	No	No	Yes	No	No	No	No	No	No	Prefer not to answer	Nairobi												No
620		Male	African	Other	Others	Masters	Public	Doctor	Resident	Surgery	Surgery	No	No	No	No	No	Yes	No	No	No	No	No	No	100-200,000	Nairobi	Yes	Yes	No	No	No	No	No	No	No	No		Yes	Never	Never
621	26-35	Female	African	Married	Christian	Bachelors	Private	Doctor	Resident	Surgery	Surgery	No	No	No	No	No	Yes	No	No	No	No	No	No	200-300,000	Nairobi	No	Yes	No	No	No	No	No	No	No	No		Yes		Never
622		Male	African	Married	Christian	Masters	Private	Doctor	Resident	Surgery	Surgery	No	No	Yes	No	No	No	No	No	No	No	No	No	100-200,000	Nairobi	No	Yes	No	No	No	No	No	No	No	No		Yes		Daily or Almost Daily										Daily or Almost Daily
623	26-35	Male	African	Married	Christian	Bachelors	Public	Allied																100-200,000	Isiolo	Yes	Yes	No	No	No	No	No	No	No	No		Yes	Never	Once or Twice										Never
624	26-35	Male	African	Other	Christian	Bachelors	Private	Doctor	Resident	Surgery	Surgery	Yes	No	No	No	No	No	No	No	No	No	No	No	100-200,000	Nairobi	No	Yes	Yes	No	No	No	No	No	No	No		Yes		Once or Twice	Never									Never
625		Female	African	Married	Christian	Bachelors	Public	Doctor	Resident	Anesthesiology	Anesthesiology													<100,000	Nairobi	No	Yes	No	No	No	No	No	No	No	No		Yes		Never
626		Male	African	Single	Muslim	Masters	Public	Doctor	Resident	Surgery	Surgery	No	Yes	No	No	No	No	No	No	No	No	No	No	200-300,000	Nairobi												No
627	26-35	Male	African	Single	Christian	Masters	Public	Doctor	Consultant	Surgery	Surgery	No	No	No	No	Yes	No	No	No	No	No	No	No	100-200,000	Nairobi	No	Yes	No	No	Yes	No	Yes	No	No	No		Yes		Monthly			Weekly		Daily or Almost Daily					Once or Twice
628	36-45	Male	African	Married	Christian	Bachelors	Public	Doctor	Resident	Other	Other													200-300,000	Uasin Gishu	Yes	Yes	Yes	No	No	No	No	No	No	No		Yes	Once or Twice	Weekly	Once or Twice								Once or Twice	Weekly
629	46-55	Male	Asian	Married	Muslim	Doctorate	Private	Doctor	Consultant	Internal Medicine	Internal Medicine													>300,000		Yes	No	Yes	No	Yes	No	Yes	No	No	No		Yes	Once or Twice		Once or Twice		Once or Twice		Once or Twice				Once or Twice
630		Female	Other	Married	Muslim	Masters	Public	Doctor	Consultant	Surgery	Surgery	No	No	No	No	No	No	No	No	No	Yes	No	No	200-300,000	Mombasa												No
631		Male	African	Single	Christian	Bachelors	Public	Doctor	Resident	Surgery	Surgery	Yes	No	No	No	No	No	No	No	No	No	No	No	<100,000	Nairobi	No	Yes	Yes	No	No	No	No	No	No	No		Yes		Once or Twice	Never									Never
632		Male	Other	Married	Muslim	Masters	Public	Doctor	Consultant	Surgery	Surgery	Yes	No	Yes	No	No	No	Yes	Yes	No	Yes	Yes	Yes	100-200,000	Mombasa												No
633	26-35	Male	African	Married	Christian	Masters	Public	Doctor	Consultant	Surgery	Surgery	No	No	No	No	Yes	No	No	No	No	No	No	No	>300,000	Nairobi	No	Yes	Yes	No	Yes	No	No	No	No	No		Yes		Weekly	Never		Never							Never
634	36-45	Male	African	Married	Christian	Masters	Private	Doctor	Consultant	Surgery	Surgery	No	No	No	No	No	No	No	Yes	No	No	Yes	No	>300,000	Nairobi												No
635		Female	African	Single	Christian	Bachelors	Public	Doctor	Resident	Surgery	Surgery	No	Yes	No	No	No	No	No	No	No	No	No	No	<100,000	Nairobi	No	Yes	No	No	No	No	No	No	No	No		Yes		Once or Twice										Once or Twice
636	26-35	Female	African	Single	Christian	Masters	Public	Doctor	Resident	Surgery	Surgery	Yes	Yes	Yes	Yes	Yes	Yes	Yes	Yes	Yes	Yes	Yes	Yes	200-300,000	Mombasa	No	Yes	No	No	No	No	No	No	No	No		Yes		Once or Twice										Never
637	36-45	Male	African	Married	Muslim	Masters	Public	Doctor	Consultant	Surgery	Surgery	No	No	No	No	No	No	No	Yes	No	No	No	No	200-300,000	Mombasa												No
638	36-45	Male	African	Married	Christian	Masters	Private	Allied																100-200,000	Nairobi												No
639		Female	African	Married	Christian	Masters	Public	Doctor	Consultant	Infectious Disease	Internal Medicine													200-300,000	Nakuru												No
640	26-35	Female	African	Married	Christian	Masters	Public	Doctor	Consultant	Hematology / Oncology	Internal Medicine													100-200,000	Nakuru	No	Yes	No	No	No	No	No	No	No	No		Yes		Never
641	36-45	Male	African	Married	Christian	Bachelors	Public	Allied																200-300,000	Embu	No	Yes	Yes	No	Yes	No	Yes	No	Yes	No		Yes		Weekly	Never		Never		Monthly		Never			Monthly
642	26-35	Female	Other	Married	Muslim	Masters	Public	Doctor	Consultant	Psychiatry	Internal Medicine													200-300,000													No
643	26-35	Male	African	Married	Christian	Masters	Public	Allied																100-200,000	Nairobi	No	Yes	Yes	No	No	No	No	No	No	No		Yes		Weekly	Once or Twice									Weekly
644		Female	African	Married	Christian	Masters	Public	Doctor	Consultant	Internal Medicine	Internal Medicine													>300,000	Nairobi	No	Yes	No	No	No	No	No	No	No	No		Yes		Weekly										Monthly
645	26-35	Male	African	Married	Muslim	Bachelors	Public	Nurse																100-200,000													No
646		Male	African	Married	Christian	Masters	Public	Allied																100-200,000	Nairobi	Yes	Yes	Yes	No	No	No	No	No	No	No		Yes	Never	Daily or Almost Daily	Weekly									Daily or Almost Daily
647	36-45	Male	African	Married	Christian	Masters	Public	Doctor	Consultant	Internal Medicine	Internal Medicine														Kisumu	No	No	No	No	No	No	No	No	No	Yes	Amitriptyline	Yes										Once or Twice
648	36-45	Male	African	Single	Christian	Masters	Public	Doctor	Consultant	Other	Other													100-200,000	Nairobi	Yes	Yes	Yes	No	No	No	No	No	No	No		Yes	Daily or Almost Daily	Weekly	Once or Twice								Daily or Almost Daily	Daily or Almost Daily
649	26-35	Male	African	Married	Others	Masters	Public	Doctor	Resident	Surgery	Surgery	No	No	No	No	No	Yes	No	No	No	No	No	No	100-200,000	Kajiado	No	Yes	Yes	No	No	No	No	No	No	No		Yes		Monthly	Never									Never
650	46-55	Female	African	Married	Christian	Diploma	Public	Allied																Prefer not to answer	Kakamega												No
651		Male	African	Married	Christian	Bachelors	Private	Allied																<100,000	Nairobi	No	Yes	No	No	No	No	No	No	No	No		Yes		Never
652	26-35	Female	African	Married	Christian	Bachelors	Private	Doctor	Resident	Family Medicine	Family Medicine													100-200,000	Nairobi												No
653		Male	African	Married	Christian	Masters	Public	Doctor	Consultant	Surgery	Surgery	No	No	No	No	No	No	No	No	No	No	No	No	<100,000	Kisumu	Yes	Yes	No	No	No	No	No	No	No	No		Yes	Daily or Almost Daily	Weekly									Daily or Almost Daily	Weekly
654		Female	African	Single	Muslim	Diploma	Private	Nurse																<100,000	Wajir												No
655	36-45	Male	African	Married	Christian	Bachelors	Public	Doctor	Resident	Family Medicine	Family Medicine													100-200,000	Trans Nzoia												No
656		Female	African	Single	Christian	Masters	Private	Doctor	Resident	Family Medicine	Family Medicine													100-200,000	Nairobi	No	Yes	No	No	No	No	No	No	No	No		Yes		Never
657	26-35	Female	African	Single	Others	Masters	Private	Allied																200-300,000	Nairobi	Yes	Yes	Yes	No	No	No	No	No	No	No		Yes	Once or Twice	Once or Twice	Once or Twice								Never	Never
658	26-35	Female	African	Married	Christian	Masters	Faith	Doctor	Resident	Family Medicine	Family Medicine													100-200,000	Bomet	No	Yes	No	No	No	No	Yes	No	Yes	No		Yes		Never					Once or Twice		Never
659	26-35	Female	African	Single	Christian	Masters	Public	Doctor	Consultant	Family Medicine	Family Medicine													100-200,000	Kirinyaga	Yes	Yes	Yes	No	No	No	No	No	No	No		Yes	Once or Twice	Weekly	Never								Never	Once or Twice
660	46-55	Female	African	Married	Christian	Masters	Private	Doctor	Consultant	Family Medicine	Family Medicine													>300,000	Nairobi	No	Yes	No	No	No	No	No	No	No	No		Yes		Once or Twice										Never
661		Female	Caucasian	Married	Others	Masters	Private	Allied																>300,000	Nairobi	Yes	Yes	Yes	No	No	No	No	No	No	No		Yes	Never	Once or Twice	Never									Never
662		Male	African	Married	Christian	Masters	Faith	Doctor	Consultant	Family Medicine	Family Medicine													200-300,000	Nairobi	No	Yes	No	No	No	No	Yes	No	No	Yes		Yes		Never					Never			Never
663		Male	African	Married	Christian	Masters	Public	Doctor	Consultant	Other	Other													>300,000	Nairobi												No
664		Male	African	Married	Christian	Masters	Public	Doctor	Consultant	Family Medicine	Family Medicine													200-300,000	Migori	No	Yes	No	No	No	No	No	No	No	No		Yes		Weekly										Weekly
665	46-55	Female	Caucasian	Married	Others	Doctorate	Private	Allied																>300,000	Nairobi	Yes	Yes	No	No	No	No	Yes	No	No	No		Yes	Never	Weekly					Once or Twice					Once or Twice
666		Male	African	Married	Christian	Masters	Private	Doctor	Consultant	Surgery	Surgery	No	No	No	No	No	No	No	No	No	No	No	Yes	Prefer not to answer	Nairobi	No	Yes	No	No	No	No	No	No	No	No		Yes		Weekly										Monthly
667	36-45	Male	African	Married	Christian	Masters	Public	Doctor	Resident	Family Medicine	Family Medicine													100-200,000	Elgeyo-Marakwet												No
668		Female	African	Married	Christian	Bachelors	Public	Nurse																100-200,000	Uasin Gishu												No
669	26-35	Female	African	Single	Christian	Masters	Private	Doctor	Consultant	Pediatrics	Pediatrics													200-300,000	Nairobi	No	Yes	No	No	No	No	No	No	No	No		Yes		Monthly										Never
670		Female	Caucasian	Married	Christian	Masters	Private	Doctor	Consultant	Obstetrics	Obstetrics													>300,000	Kiambu	No	Yes	No	No	No	No	No	No	No	No		Yes		Weekly										Never
671	36-45	Male	African	Married	Christian	Masters	Private	Doctor	Consultant	Obstetrics	Obstetrics													>300,000	Nairobi	Yes	Yes	Yes	No	No	No	No	No	No	No		Yes	Once or Twice	Weekly	Once or Twice								Never	Weekly
672		Female	African	Married	Others	Masters	Private	Doctor	Consultant	Obstetrics	Obstetrics													>300,000	Nairobi	Yes	Yes	No	No	No	No	No	No	No	No		Yes	Never	Weekly										Never
673	36-45	Female	African	Single	Christian	Masters	Other	Doctor	Consultant	Other	Other													>300,000	Nairobi	No	Yes	Yes	No	No	No	Yes	No	Yes	No		Yes		Monthly	Daily or Almost Daily				Once or Twice		Daily or Almost Daily			Never
674	36-45	Male	African	Married	Hindu	Masters	Private	Doctor	Consultant	Hematology / Oncology	Internal Medicine													Prefer not to answer	Nairobi												No
675	36-45	Male	Asian	Married	Muslim	Masters	Private	Doctor	Fellow	Cardiology	Internal Medicine													Prefer not to answer	Nairobi												No
676	26-35	Male	African	Married	Christian	Masters	Private	Doctor	Resident	Pathology	Pathology													200-300,000													No
677		Female	African	Single	Christian	Masters	Private	Doctor	Consultant	Internal Medicine	Internal Medicine													>300,000	Kisii	No	Yes	Yes	No	No	No	No	No	No	No		Yes		Monthly	Never									Never
678	26-35	Male	African	Married	Christian	Masters	Private	Doctor	Resident	Anesthesiology	Anesthesiology													200-300,000	Nairobi	Yes	Yes	Yes	No	Yes	No	Yes	No	No	No		Yes	Monthly	Weekly	Weekly		Weekly		Weekly				Weekly	Weekly
679		Female	African	Single	Christian	Bachelors	Private	Doctor	Consultant															100-200,000	Nairobi	No	Yes	No	No	No	No	No	No	No	No		Yes		Monthly										Monthly
680	26-35	Female	African	Married	Christian	Bachelors	Public	Doctor	House/Medical Officer	Psychiatry	Internal Medicine													<100,000	Kiambu	No	Yes	No	No	No	No	Yes	No	Yes	No		Yes		Once or Twice					Weekly		Never			Once or Twice
681	26-35	Male	African	Married	Christian	Diploma	Public	Nurse																<100,000													No
682	36-45	Female	African	Married	Muslim	Masters	Private	Doctor	Consultant	Endocrinology	Internal Medicine													Prefer not to answer	Nakuru												No
683	26-35	Male	African	Married	Christian	Masters	Faith	Doctor	Resident	Internal Medicine	Internal Medicine													100-200,000	Nairobi	No	Yes	No	No	Yes	No	No	No	No	No		Yes		Weekly			Weekly							Never
684	26-35	Male	African	Single	Christian	Bachelors	Private	Nurse																<100,000	Marsabit	No	Yes	No	No	Yes	No	No	No	No	No		Yes		Monthly			Monthly							Weekly
685	46-55	Female	African	Married	Christian	Masters	Private	Doctor	Consultant	Anesthesiology	Anesthesiology													Prefer not to answer	Homa Bay												No
686	36-45	Male	African	Married	Christian	Diploma	Public	Nurse																<100,000	Kajiado												No
687	26-35	Female	African	Single	Christian	Bachelors	Private	Doctor	House/Medical Officer	Family Medicine	Family Medicine													100-200,000	Nairobi	No	Yes	No	No	No	No	No	No	No	No		Yes		Monthly										Never
688	26-35	Female	African	Single	Christian	Masters	Public	Doctor	Consultant	Anesthesiology	Anesthesiology													200-300,000	Nairobi	Yes	Yes	Yes	No	No	No	No	No	No	No		Yes		Daily or Almost Daily										Never
689	26-35	Male	African	Married	Muslim	Masters	Private	Doctor																200-300,000	Nakuru												No
690	26-35	Female	African	Married	Christian	Bachelors	Faith	Allied																<100,000	Kisii												No
691		Male	African	Single	Christian	Bachelors	Private	Allied																<100,000	Nairobi	No	Yes	No	No	No	No	No	No	No	No		Yes		Never
692		Female	African	Married	Christian	Diploma	Public	Allied																<100,000	Kilifi	No	Yes	No	No	No	No	No	No	No	No		Yes		Never
693		Female	African	Married	Christian	Diploma	Private	Allied																100-200,000	Nairobi	No	Yes	No	No	No	No	No	No	No	No		Yes		Once or Twice										Never
694	56+	Female	African	Married	Christian	Masters	Private	Nurse																>300,000	Nairobi	No	Yes	No	No	No	No	No	No	No	No		Yes		Monthly										Never
695	36-45	Female	African	Married	Christian	Bachelors	Private	Nurse																100-200,000	Nairobi	No	Yes	No	No	No	No	No	No	No	No		Yes		Once or Twice										Never
696		Female	African	Married	Christian	Bachelors	Private	Allied																100-200,000	Nairobi												No
697	36-45	Female	African	Married	Christian	Bachelors	Private	Allied																100-200,000	Kiambu	No	Yes	No	No	No	No	No	No	No	No		Yes		Never
698	36-45	Male	African	Married	Christian	Diploma	Private	Allied																<100,000	Machakos	No	No	No	No	Yes	No	No	No	No	No		Yes					Once or Twice
699	36-45	Male	African	Married	Christian	Diploma	Private	Allied																<100,000	Kiambu	Yes	Yes	No	No	No	No	No	No	No	No		Yes	Weekly	Weekly									Daily or Almost Daily	Never
700	36-45	Female	African	Single	Christian	Masters	Private	Doctor	Consultant	Hematology / Oncology	Internal Medicine													>300,000	Nairobi	No	Yes	No	No	No	No	No	No	No	No		Yes		Monthly										Never
701	36-45	Male	African	Married	Christian	Masters	Private	Doctor	Consultant	Radiology	Radiology													>300,000	Nairobi												No
702	26-35	Male	African	Married	Others	Masters	Private	Doctor	Consultant	Family Medicine	Family Medicine													>300,000	Nairobi	Yes	Yes	Yes	No	No	No	No	No	No	No		Yes	Once or Twice	Monthly	Once or Twice								Never	Never
703	36-45	Male	African	Married	Christian	Bachelors	Private	Allied																Prefer not to answer	Nairobi												No
704	46-55	Male	African	Married	Christian	Diploma	Private	Allied																<100,000	Kiambu	Yes	Yes	No	No	No	No	No	No	No	No		Yes	Never	Never
705	46-55	Female	African	Married	Christian	Masters	Private	Nurse																>300,000	Nairobi												No
706		Male	African	Single	Christian	Bachelors	Private	Allied																100-200,000	Nairobi	No	Yes	No	No	No	No	No	No	No	No		Yes		Once or Twice										Never
707		Female	African	Single	Christian	Diploma	Private	Allied																<100,000	Nairobi	No	Yes	No	No	No	No	No	No	No	No		Yes		Monthly										Once or Twice
708		Male	Asian	Married	Muslim	Masters	Private	Doctor	Fellow	Infectious Disease	Internal Medicine													100-200,000													No
709	46-55	Male	African	Married	Christian	Bachelors	Private	Allied																100-200,000	Machakos	Yes	Yes	No	No	No	No	No	No	No	No		Yes	Never	Monthly										Never
710	26-35	Male	African	Married	Christian	Bachelors	Private	Allied																<100,000	Nairobi	Yes	Yes	No	No	No	No	No	No	No	No		Yes	Never	Once or Twice										Once or Twice
711		Female	African	Single	Christian	Bachelors	Private	Allied																<100,000	Nairobi	No	Yes	No	No	Yes	No	No	No	No	No		Yes		Once or Twice			Once or Twice							Never
712	56+	Female	African	Married	Muslim	Masters	Private	Doctor	Consultant	Other	Other													>300,000	Nairobi												No
713		Female	African	Married	Christian	Masters	Private	Doctor	Consultant	Pediatrics	Pediatrics													>300,000	Nairobi	No	Yes	No	No	No	No	No	No	No	No		Yes		Once or Twice										Never
714		Male	African	Single	Christian	Bachelors	Private	Allied																<100,000	Nairobi												No
715	36-45	Female	African	Married	Christian	Masters	Private	Allied																>300,000	Nairobi												No
716		Female	African	Single	Christian	Bachelors	Private	Allied																<100,000													No
717	26-35	Female	African	Married	Christian	Masters	Private	Doctor	Resident	Pathology	Pathology													100-200,000	Kiambu	No	Yes	No	No	No	No	No	No	No	No		Yes
718	26-35	Male	African	Married	Christian	Diploma	Private	Nurse																<100,000	Kiambu												No
719	46-55	Female	African	Married	Christian	Masters	Private	Doctor	Consultant	Pediatrics	Pediatrics													>300,000	Nairobi												No
720		Female	African	Married	Christian	Diploma	Private	Nurse																100-200,000	Nairobi	No	Yes	No	No	No	No	No	No	No	No		Yes		Never
721	18-25	Male	African	Single	Christian	Bachelors	Private	Allied																<100,000	Nairobi												No
722		Female	African	Single	Christian	Diploma	Private	Nurse																<100,000	Nairobi	No	No	No	No	No	No	Yes	No	Yes	No		Yes							Never
723		Female	African	Single	Christian	Bachelors	Public	Doctor	Resident	Dermatology	Internal Medicine													100-200,000	Kisumu	No	No	No	No	No	No	Yes	No	No	No		Yes							Once or Twice
724		Male	African	Married	Christian	Diploma	Private	Allied																<100,000	Kisii	No	Yes	Yes	No	No	No	No	No	No	No		Yes		Once or Twice	Daily or Almost Daily									Monthly
725	36-45	Female	African	Single	Christian	Masters	Private	Doctor	Consultant	Surgery	Surgery	No	No	No	No	No	No	Yes	No	No	No	No	No	Prefer not to answer	Nairobi												No
726	26-35	Female	African	Married	Christian	Bachelors	Public	Allied																<100,000	Machakos	No	Yes	No	No	No	No	No	No	No	No		Yes		Monthly										Never
727	36-45	Female	African	Married	Christian	Masters	Public	Doctor	Consultant	Other	Other													100-200,000	Nairobi												No
728	46-55	Female	African	Married	Christian	Diploma	Public	Nurse																<100,000	Meru	No	No	No	No	No	No	Yes	No	No	No		Yes							Never
729	26-35	Male	African	Married	Christian		Private	Allied																<100,000	Kiambu												No
730		Female	African	Married	Christian	Bachelors	Private	Allied																<100,000	Nairobi												No
731	26-35	Male	African	Single	Christian	Bachelors	Private	Nurse																100-200,000	Kirinyaga												No
732	26-35	Male	African	Married	Christian	Diploma	Private	Nurse																<100,000	Nairobi												No
733	26-35	Male	African	Married	Christian	Bachelors	Public	Nurse																100-200,000	Nakuru												No
734	46-55	Female	African	Married	Muslim	Masters	Public	Doctor	Consultant	Anesthesiology	Anesthesiology													>300,000	Nakuru												No
735	26-35	Male	African	Married	Christian	Masters	Private	Doctor	Fellow	Hematology / Oncology	Internal Medicine													200-300,000	Nairobi												No
736	26-35	Male	African	Married	Christian	Masters	Private	Doctor	Consultant	Emergency Medicine	Emergency Medicine													>300,000	Nairobi												No
737	36-45	Male	African	Married	Christian	Masters	Public	Doctor	Consultant	Cardiology	Internal Medicine													>300,000	Nairobi												No
738	36-45	Male	African	Married	Christian	Masters	Public	Doctor	Consultant	Nephrology	Internal Medicine													>300,000	Nairobi												No
739	36-45	Male	African	Married	Christian	Masters	Public	Doctor	Consultant	Cardiology	Internal Medicine													>300,000	Nairobi												No
740	26-35	Male	African	Single	Christian	Bachelors	Private	Nurse																<100,000	Kiambu												No
741	46-55	Male	African	Married	Christian	Masters	Public	Doctor	Consultant	Emergency Medicine	Emergency Medicine													>300,000	Nairobi												No
742	26-35	Male	African	Married	Christian	Bachelors	Public	Doctor	House/Medical Officer	Cardiology	Internal Medicine													200-300,000	Kajiado												No
743	36-45	Male	African	Married	Christian	Bachelors	Private	Nurse																100-200,000	Nairobi												No
744	26-35	Male	African	Married	Christian	Masters	Public	Doctor	Fellow	Infectious Disease	Internal Medicine													Prefer not to answer	Nairobi	No	Yes	No	No	No	No	No	No	No	No		Yes		Monthly										Monthly
745		Male	African	Married	Christian	Bachelors	Public	Doctor	Resident	Obstetrics	Obstetrics													100-200,000	Kitui	Yes	Yes	No	No	No	No	No	No	No	No		Yes	Never	Weekly										Weekly
746	56+	Female	African	Married	Christian	Masters	Public	Doctor	Consultant	Anesthesiology	Anesthesiology													>300,000	Nairobi												No
747	26-35	Male	African	Married	Christian	Bachelors	Private	Nurse																<100,000	Nairobi	No	Yes	Yes	No	No	No	No	No	No	No		Yes		Once or Twice	Never									Never
748		Female	African	Married	Christian	Masters	Public	Nurse																100-200,000	Machakos	No	Yes	No	No	No	No	Yes	No	Yes	No		Yes		Never					Never		Never
749	26-35	Male	African	Single	Christian	Bachelors	Public	Nurse																<100,000	Nairobi	No	Yes	No	No	Yes	No	No	No	No	No		Yes		Weekly			Weekly							Weekly
750		Female	African	Married	Christian	Bachelors	Private	Nurse																100-200,000	Nairobi												No
751	46-55	Male	African	Married	Christian	Masters	Public	Allied																100-200,000	Bungoma												No
752		Male	African	Married	Christian	Masters	Public	Allied																100-200,000	Bungoma	Yes	Yes	No	No	No	No	No	No	No	No		Yes	Never	Never
753		Male	African	Married	Christian	Bachelors	Public	Allied																Prefer not to answer	Bungoma												No
754	46-55	Male	African	Married	Christian	Bachelors	Public	Allied																<100,000		No	Yes	No	No	No	No	No	No	No	No		Yes		Never
755	46-55	Male	African	Married	Christian	Diploma	Public	Allied																<100,000	Bungoma	No	Yes	No	No	No	No	No	No	No	No		Yes		Once or Twice										Once or Twice
756	36-45	Male	African	Married	Christian	Masters	Private	Doctor	Consultant	Pediatrics	Pediatrics													>300,000	Nairobi	Yes	Yes	No	No	No	No	No	No	No	No		Yes	Never	Once or Twice										Never
757	26-35	Female	African	Married	Christian	Masters	Private	Allied																<100,000	Nairobi	No	Yes	No	No	No	No	No	No	No	No		Yes
758	26-35	Male	African	Single	Christian	Diploma	Public	Allied																<100,000	Meru	Yes	No	Yes	Yes	Yes	Yes	No	Yes	Yes	Yes		Yes	Never		Never	Never	Never	Never		Never	Never	Never
759	36-45	Male	African	Married	Christian	Masters	Public	Allied																<100,000	Meru	Yes	Yes	No	No	No	No	Yes	No	No	No		Yes	Once or Twice	Weekly					Monthly				Never	Weekly
760		Female	African	Married	Christian	Diploma	Faith	Nurse																<100,000	Meru	No	Yes	No	No	No	No	No	Yes	No	No		Yes		Monthly						Daily or Almost Daily				Never
761	36-45	Female	African	Married	Christian	Diploma	Public	Allied																<100,000	Meru	No	Yes	No	No	No	No	No	No	No	No		Yes		Once or Twice										Once or Twice
762		Female	African	Married	Christian	Diploma	Public	Allied																<100,000	Meru	No	Yes	No	No	No	No	No	No	No	No		Yes		Once or Twice										Once or Twice
763	46-55	Male	African	Married	Christian	Bachelors	Public	Allied																100-200,000	Meru	No	Yes	No	No	No	No	Yes	No	No	No		Yes		Monthly					Once or Twice					Once or Twice
764	36-45	Female	African	Married	Christian	Masters	Public	Doctor	Consultant	Anesthesiology	Anesthesiology													>300,000	Nairobi												No
765	26-35	Female	African	Single	Christian	Masters	Private	Nurse																100-200,000	Nairobi												No
766		Male	African	Married	Christian	Bachelors	Public	Nurse																<100,000	Meru	Yes	Yes	Yes	No	No	No	No	No	No	No		Yes	Never	Once or Twice	Never									Once or Twice
767		Female	African	Single	Christian	Diploma	Public	Nurse																<100,000	Meru	No	Yes	Yes	No	No	No	No	No	No	Yes	Miraa	Yes		Monthly	Never									Weekly
768		Female	African	Married	Christian	Masters	Public	Allied																<100,000	Meru												No
769		Female	African	Single	Christian	Bachelors	Private	Allied																<100,000	Nairobi	Yes	Yes	Yes	No	No	No	No	No	No	No		Yes	Never	Weekly	Never									Weekly
770	46-55	Male	African	Married	Christian	Bachelors	Public	Allied																100-200,000	Nyeri												No
771		Female	Asian	Single	Muslim	Bachelors	Public	Doctor	Medical Student	Other	Other													<100,000	Nairobi												No
772	26-35	Male	African	Married	Christian	Diploma	Public	Allied																100-200,000	Meru	No	Yes	No	No	No	No	No	No	No	No		Yes		Weekly										Daily or Almost Daily
773	26-35	Female	African	Married	Christian	Bachelors	Private	Nurse																100-200,000	Nairobi												No
774	36-45	Male	African	Married	Christian	Masters	Private	Doctor	Consultant	Cardiology	Internal Medicine													>300,000	Kajiado												No
775	26-35	Male	African	Single	Christian	Bachelors	Private	Doctor	Resident	Pathology	Pathology													100-200,000	Nairobi	No	Yes	No	No	Yes	No	No	No	No	No		Yes		Weekly			Weekly							Weekly
776	26-35	Male	African	Married	Christian	Bachelors	Private	Nurse																100-200,000	Kajiado												No
777	46-55	Male	African	Married	Muslim	Masters	Public	Doctor	Consultant	Anesthesiology	Anesthesiology													>300,000	Nairobi												No
778		Male	African	Married	Christian	Diploma	Private	Allied																100-200,000	Kiambu	No	Yes	No	No	No	No	No	No	No	No		Yes		Never
779		Male	African	Married	Christian	Bachelors	Public	Allied																Prefer not to answer	Meru	Yes	Yes	No	No	No	No	No	No	No	No		Yes	Never	Once or Twice										Never
780	26-35	Female	African	Single	Others	Masters	Public	Doctor	Consultant	Surgery	Surgery	No	No	No	No	No	No	Yes	Yes	Yes	Yes	No	Yes	200-300,000	Uasin Gishu	No	Yes	Yes	No	No	No	No	No	No	No		Yes		Never	Never
781	26-35	Male	African	Single	Muslim	Masters	Private	Doctor	Fellow	Cardiology	Internal Medicine													Prefer not to answer	Uasin Gishu												No
782	36-45	Female	African	Married	Muslim	Masters	Public	Doctor	Fellow	Nephrology	Internal Medicine													Prefer not to answer	Uasin Gishu												No
783	36-45	Male	African	Married	Christian	Masters	Public	Doctor	Consultant	Family Medicine	Family Medicine													200-300,000	Uasin Gishu	Yes	Yes	No	No	No	No	No	No	No	No		Yes	Weekly	Weekly									Weekly	Weekly
784	46-55	Male	African	Married	Muslim	Bachelors	Public	Nurse																100-200,000	Uasin Gishu												No
785	36-45	Female	African	Married	Christian	Diploma	Public	Nurse																100-200,000	Uasin Gishu												No
786	36-45	Male	African	Married	Christian	Bachelors	Public	Nurse																<100,000	Uasin Gishu												No
787	26-35	Female	African	Married	Christian	Masters	Public	Doctor	Consultant	Cardiology	Internal Medicine													>300,000	Nairobi												No
788	36-45	Male	African	Married	Christian	Masters	Public	Doctor	Consultant	Neurology	Internal Medicine													>300,000	Nairobi												No
789	46-55	Male	African	Married	Christian	Bachelors	Public	Nurse																100-200,000	Nakuru	Yes	Yes	No	No	No	No	No	No	No	No		Yes	Weekly	Weekly									Weekly	Weekly
790	26-35	Female	African	Married	Christian	Masters	Faith	Doctor	Consultant	Endocrinology	Internal Medicine													200-300,000	Kericho												No
791	36-45	Male	African	Married	Muslim	Bachelors	Private	Nurse																100-200,000	Kericho												No
792	56+	Male	African	Married	Christian	Masters	Public	Doctor	Consultant	Endocrinology	Internal Medicine													Prefer not to answer	Kericho												No
793	46-55	Female	African	Married	Muslim	Diploma	Public	Nurse																<100,000	Homa Bay	No	No	No	No	No	No	Yes	No	No	No		Yes							Monthly
794	36-45	Female	African	Married	Christian	Bachelors	Private	Nurse																<100,000	Kakamega												No
795	36-45	Male	African	Married	Christian	Masters	Private	Doctor	Consultant	Emergency Medicine	Emergency Medicine													200-300,000													No
796		Female	African	Married	Christian	Masters	Private	Allied																100-200,000	Kirinyaga	No	Yes	No	No	No	No	No	No	No	No		Yes		Never
797	26-35	Female	African	Single	Muslim	Bachelors	Private	Doctor	Resident	Internal Medicine	Internal Medicine													Prefer not to answer	Nairobi												No
798	26-35	Female	African	Single	Muslim	Diploma	Public	Nurse																<100,000	Garissa												No
799	46-55	Female	African	Married	Muslim	Bachelors	Public	Nurse																100-200,000	Baringo												No
800	26-35	Female	African	Married	Muslim	Bachelors	Public	Nurse																100-200,000	Nairobi												No
801	36-45	Male	African	Married	Christian	Masters	Private	Doctor	Resident	Crtitical Care	Internal Medicine													100-200,000	Bungoma												No
802	26-35	Female	African	Other	Christian	Masters	Public	Doctor	Resident	Psychiatry	Internal Medicine													200-300,000	Kiambu												No
803	26-35	Male	Asian	Single	Others	Bachelors	Private	Doctor	House/Medical Officer	Hematology / Oncology	Internal Medicine													<100,000	Nairobi	No	Yes	No	No	No	No	No	No	No	No		Yes		Never
804	26-35	Female	African	Single	Christian	Bachelors	Public	Doctor	House/Medical Officer	Family Medicine	Family Medicine													100-200,000	Uasin Gishu												No
805	26-35	Male	African	Single	Christian	Bachelors	Private	Doctor	House/Medical Officer	Internal Medicine	Internal Medicine													100-200,000	Siaya	No	Yes	Yes	No	No	No	No	No	No	No		Yes		Once or Twice	Once or Twice									Once or Twice
806		Female	African	Single	Muslim	Bachelors	Public	Doctor	House/Medical Officer															100-200,000	Mombasa												No
807	26-35	Male	African	Single	Christian	Masters	Private	Doctor	Fellow	Pathology	Pathology													Prefer not to answer	Uasin Gishu												No
808	46-55	Female	African	Married	Christian	Bachelors	Public	Nurse																100-200,000	Busia												No
809	46-55	Male	African	Married	Christian	Masters	Private	Doctor	Consultant	Family Medicine	Family Medicine													Prefer not to answer	Baringo	No	Yes	No	No	No	No	No	No	No	No		Yes		Monthly										Monthly
810	36-45	Female	African	Married	Christian	Diploma	Public	Nurse																<100,000	Bomet												No
811	36-45	Female	African	Married	Christian	Bachelors	Private	Doctor	Fellow	Psychiatry	Internal Medicine													100-200,000	Uasin Gishu												No
812	26-35	Male	African	Single	Muslim	Bachelors	Public	Doctor	Medical Student	Internal Medicine	Internal Medicine													<100,000	Uasin Gishu												No
813	36-45	Male	Asian	Married	Hindu	Masters	Private	Doctor	Consultant	Cardiology	Internal Medicine													Prefer not to answer	Nairobi												No
814	26-35	Female	African	Married	Christian	Bachelors	Public	Doctor	Medical Student	Crtitical Care	Internal Medicine													<100,000	Machakos												No
815	26-35	Male	African	Single	Christian	Masters	Private	Doctor	Resident	Surgery	Surgery	Yes	No	No	No	No	No	No	No	No	No	No	No	100-200,000	Nairobi												No
816	46-55	Female	African	Married	Christian	Masters	Public	Doctor	Consultant	Cardiology	Internal Medicine													Prefer not to answer	Uasin Gishu												No
817	36-45	Female	African	Married	Christian	Bachelors	Private	Doctor	Consultant	Internal Medicine	Internal Medicine													>300,000	Nairobi	Yes	Yes	Yes	No	No	No	No	Yes	No	No		Yes	Never	Never	Never					Never
818	26-35	Female	African	Single	Christian	Diploma	Faith	Nurse																<100,000		No	Yes	No	No	No	No	No	No	No	No		Yes		Never
819		Male	African	Married	Christian	Bachelors	Faith	Doctor	Resident	Surgery	Surgery	Yes	No	No	No	No	No	No	No	No	No	No	No	200-300,000	Bomet												No
820		Male	African	Married	Christian	Bachelors	Public	Allied																200-300,000	Uasin Gishu												No
821		Female	African	Single	Christian	Bachelors	Faith	Doctor	House/Medical Officer	Internal Medicine	Internal Medicine													100-200,000	Meru	No	Yes	No	No	No	No	No	No	No	No		Yes		Monthly										Never
822	46-55	Female	African	Married	Christian	Diploma	Public	Nurse																100-200,000	Nyeri	No	Yes	No	No	No	No	Yes	No	No	No		Yes		Monthly					Weekly					Monthly
823		Male	African	Married	Christian	Bachelors	Public	Nurse																<100,000	Nyeri	No	Yes	No	No	No	No	Yes	No	No	No		Yes		Never					Never
824		Female	African	Married	Christian	Diploma	Public	Nurse																<100,000	Nyeri	No	No	No	No	No	No	Yes	No	No	No		Yes							Once or Twice
825	36-45	Male	African	Married	Christian	Diploma	Faith	Nurse																<100,000	Nairobi	No	Yes	No	No	No	No	No	No	No	No		Yes		Once or Twice										Never
826	36-45	Female	African	Married	Christian	Diploma	Public	Nurse																<100,000	Kisumu												No
827	26-35	Male	African	Single	Christian	Masters	Public	Allied																<100,000	Kisumu												No
828	36-45	Male	African	Other	Christian	Masters	Public	Allied																200-300,000	Nyeri	No	Yes	No	No	No	No	No	No	No	No		Yes		Once or Twice										Never
829	26-35	Female	African	Married	Christian	Diploma	Faith	Nurse																Prefer not to answer	Kisumu	No	No	No	No	No	No	Yes	No	No	No		Yes							Never
830		Male	African		Christian	Diploma	Public	Nurse																<100,000	Vihiga												No
831	46-55	Female	African	Married	Christian	Bachelors	Public	Nurse																100-200,000	Vihiga												No
832	26-35	Male	African	Single	Christian	Bachelors	Private	Nurse																<100,000	Vihiga	No	Yes	No	No	No	No	No	No	No	No		Yes		Monthly										Monthly
833	26-35	Female	African	Married	Christian	Bachelors	Private	Nurse																<100,000	Vihiga												No
834	26-35	Male	African	Married	Christian	Diploma	Private	Doctor	House/Medical Officer	Other	Other													<100,000	Meru	Yes	Yes	Yes	No	No	No	No	No	No	No		Yes	Weekly	Weekly	Once or Twice								Weekly	Weekly
835	18-25	Male	African	Single	Christian	Bachelors	Other	Allied																<100,000	Nairobi	No	Yes	No	No	No	No	Yes	No	No	No		Yes		Never					Never
836	46-55	Female	African	Married	Christian	Diploma	Public	Nurse																<100,000	Kisumu	No	Yes	No	No	No	No	Yes	No	No	No		Yes		Once or Twice					Once or Twice					Never
837	26-35	Male	African	Single	Christian	Diploma	Public	Nurse																<100,000	Vihiga												No
838	26-35	Male	African	Married	Christian	Diploma	Faith	Allied																<100,000	Vihiga												No
839	26-35	Male	African	Married	Christian	Masters	Public	Doctor	Fellow	Nephrology	Internal Medicine													200-300,000	Uasin Gishu												No
840	26-35	Male	African	Married	Christian	Bachelors	Private	Nurse																<100,000	Meru												No
841	26-35	Male	African	Single	Christian	Bachelors	Private	Nurse																<100,000	Meru												No
842	36-45	Female		Married	Christian	Masters	Public	Doctor	Resident	Radiology	Radiology													<100,000	Uasin Gishu												No
843	26-35	Male	African	Single	Christian	Bachelors	Private	Nurse																<100,000	Vihiga												No
844	36-45	Female	African	Married	Christian	Diploma	Public	Nurse																<100,000	Nyeri												No
845	46-55	Male	African	Married	Christian	Bachelors	Private	Doctor	House/Medical Officer	Anesthesiology	Anesthesiology													<100,000	Kisumu	No	Yes	No	No	No	No	No	No	No	No		Yes		Weekly										Weekly
846	36-45	Female	African	Married	Christian	Bachelors	Public	Doctor	House/Medical Officer	Cardiology	Internal Medicine													100-200,000	Uasin Gishu												No
847	46-55	Male	African	Married	Christian	Masters	Private	Doctor	Consultant	Gastroenterology	Internal Medicine													Prefer not to answer	Makueni												No
848	46-55	Female	African	Married	Christian	Diploma	Public	Nurse																100-200,000	Kisumu												No
849	26-35	Female	African	Married	Christian	Diploma	Public	Nurse																<100,000	Kisii												No
850	36-45	Male	African	Married	Christian	Bachelors	Public	Doctor	House/Medical Officer	Pediatrics	Pediatrics													100-200,000	Kisumu	No	Yes	No	No	No	No	Yes	No	No	No		Yes		Weekly					Weekly					Weekly
851	26-35	Female	African	Married	Christian	Diploma	Public	Allied																<100,000	Kisumu												No
852	36-45	Male	African	Single	Christian	Diploma	Public	Nurse																<100,000	Kisumu												No
853	36-45	Female	African	Married	Christian	Masters	Public	Doctor	Consultant	Anesthesiology	Anesthesiology													>300,000	Uasin Gishu	No	Yes	No	No	No	No	No	No	No	No		Yes		Monthly										Monthly
854	26-35	Male	African	Married	Muslim	Diploma	Public	Nurse																<100,000	Garissa												No
855	26-35	Male	African	Married	Christian	Bachelors	Private	Nurse																<100,000	Homa Bay												No
856	36-45	Male	African	Married	Christian	Diploma	Public	Allied																<100,000	Kilifi	No	Yes	Yes	No	No	No	No	No	No	No		Yes		Weekly	Monthly									Weekly
857	46-55	Male	African	Married	Christian	Masters		Nurse																100-200,000	Marsabit												No
858	36-45	Male	African	Married	Muslim	Bachelors	Public	Doctor	House/Medical Officer	Internal Medicine	Internal Medicine													100-200,000	Marsabit												No
859	46-55	Female	African	Married	Christian	Bachelors	Faith	Nurse																100-200,000	Bungoma	No	Yes	No	No	No	No	No	No	No	No		Yes		Weekly										Weekly
860	46-55	Female	African	Married	Christian	Bachelors	Public	Nurse																100-200,000	Kakamega												No
861	36-45	Male	African	Married	Christian	Masters	Private	Doctor	Consultant	Cardiology	Internal Medicine													Prefer not to answer	Vihiga												No
862	46-55	Female	African	Married	Christian	Bachelors	Public	Doctor	House/Medical Officer	Emergency Medicine	Emergency Medicine													200-300,000	Kirinyaga												No
863	36-45	Female	African	Married	Christian	Bachelors	Private	Doctor	House/Medical Officer	Anesthesiology	Anesthesiology													100-200,000	Kirinyaga												No
864	36-45	Female	African	Married	Christian	Bachelors	Public	Doctor	House/Medical Officer	Pediatrics	Pediatrics													100-200,000	Kitui												No
865	26-35	Female	African	Married	Christian	Diploma	Public	Nurse																<100,000	Kitui												No
866	36-45	Female	African	Married	Christian	Bachelors	Public	Nurse																100-200,000	Homa Bay												No
867	26-35	Female	African	Married	Christian	Diploma	Public	Nurse																<100,000	Kitui												No
868	26-35	Female	African	Married	Christian	Diploma	Public	Nurse																<100,000													No
869	36-45	Female	African	Married	Christian	Diploma	Public	Nurse																100-200,000	Kitui												No
870	46-55	Male	African	Married	Christian	Masters	Public	Doctor	Consultant	Obstetrics	Obstetrics													>300,000	Kajiado	No	Yes	No	No	No	No	No	No	No	No		Yes		Weekly										Never
871	36-45	Male	African	Married	Christian	Bachelors	Private	Nurse																100-200,000	Kajiado												No
872	36-45	Female	African	Married	Christian	Bachelors	Private	Doctor	House/Medical Officer	Surgery	Surgery	No	Yes	No	No	Yes	No	No	No	No	No	Yes	No	Prefer not to answer	Uasin Gishu												No
873	36-45	Female	African	Married	Christian	Bachelors	Public	Nurse																100-200,000	Uasin Gishu												No
874	46-55	Female	African	Married	Christian	Masters	Public	Nurse																100-200,000	Uasin Gishu												No
875	36-45	Female	African	Married	Muslim	Masters	Private	Doctor	Consultant	Hematology / Oncology	Internal Medicine													200-300,000	Nakuru												No
876	26-35	Female	African	Married	Christian	Diploma	Public	Allied																<100,000	Kiambu	No	Yes	No	No	No	No	No	No	No	No		Yes		Weekly										Weekly
877	36-45	Female	African	Single	Christian	Diploma	Private	Allied																<100,000	Kiambu												No
878	26-35	Female	African	Single	Christian	Masters	Public	Doctor	Resident	Nephrology	Internal Medicine													Prefer not to answer	Uasin Gishu	No	Yes	No	No	No	No	Yes	No	No	No		Yes		Weekly					Monthly					Weekly
879	26-35	Male	African	Single	Christian	Masters	Public	Doctor	Resident	Nephrology	Internal Medicine													Prefer not to answer	Kisumu												No
880	36-45	Female	African	Married	Christian	Diploma	Public	Allied																<100,000	Kiambu												No
881	26-35	Female	African	Married	Christian	Diploma	Private	Nurse																<100,000	Kitui												No
882	26-35	Female	African	Married	Christian	Diploma	Private	Nurse																<100,000	Kitui												No
883	26-35	Male	African	Married	Christian	Bachelors	Private	Nurse																<100,000	Kericho												No
884	26-35	Female	African	Married	Christian	Bachelors	Private	Nurse																<100,000	Nakuru												No
885	26-35	Male	African	Single	Muslim	Bachelors	Public	Nurse																Prefer not to answer	Uasin Gishu												No
886	26-35	Male	African	Single	Muslim	Bachelors	Private	Doctor	House/Medical Officer	Family Medicine	Family Medicine													100-200,000	Nakuru												No
887	36-45	Female	African	Married	Christian	Masters	Public	Doctor	Consultant	Obstetrics	Obstetrics													Prefer not to answer	Kisii												No
888	46-55	Female	African	Married	Muslim	Masters	Public	Doctor	Consultant	Dermatology	Internal Medicine													Prefer not to answer	Uasin Gishu												No
889	36-45	Female	African	Married	Muslim	Bachelors	Private	Nurse																100-200,000	Uasin Gishu	No	No	Yes	No	No	No	No	No	No	No		Yes			Monthly
890	46-55	Female	African	Married	Muslim	Masters	Private	Doctor	Consultant	Gastroenterology	Internal Medicine													>300,000	Nakuru												No
891	26-35	Female	African	Married	Muslim	Bachelors	Private	Nurse																<100,000	Kajiado												No
892	46-55	Male	African	Married	Christian	Bachelors	Public	Nurse																<100,000	Kiambu	No	Yes	Yes	No	No	No	No	No	No	No		Yes		Weekly	Monthly									Weekly
893		Female	African	Single	Christian	Bachelors	Private	Nurse																<100,000	Nairobi	No	Yes	Yes	No	No	No	No	No	No	No		Yes		Daily or Almost Daily	Once or Twice									Daily or Almost Daily
894	26-35	Male	African	Married	Christian	Diploma	Private	Nurse																<100,000	Tharaka Nithi												No
895		Female	Asian	Single	Muslim	Bachelors	Private	Doctor	House/Medical Officer	Family Medicine	Family Medicine													100-200,000	Nairobi	No	Yes	No	No	No	No	No	No	No	No		Yes		Once or Twice										Never
896	36-45	Female	African	Married	Christian	Masters	Other	Doctor	Fellow	Other	Other													200-300,000	Nairobi												No
897	56+	Female	African	Married	Christian	Doctorate	Private	Allied																>300,000		No	Yes	No	No	No	No	Yes	No	No	No		Yes		Once or Twice					Never					Never
898	26-35	Male	African	Married	Muslim	Bachelors	Public	Doctor	House/Medical Officer	Surgery	Surgery	No	No	No	No	No	No	No	No	No	No	No	No	100-200,000													No
899	26-35	Female	Other	Other	Muslim	Bachelors	Private	Doctor	House/Medical Officer	Family Medicine	Family Medicine													100-200,000	Mombasa												No
900	26-35	Female	African	Single	Muslim	Diploma	Public	Nurse																<100,000	Mombasa	No	No	No	No	No	No	Yes	No	No	No		Yes							Once or Twice
901	26-35	Male	African	Single	Christian	Bachelors	Public	Doctor	House/Medical Officer	Other	Other													100-200,000	Taita Taveta	No	Yes	No	No	No	No	No	No	No	No		Yes		Monthly										Never
902	56+	Male	African	Married	Christian	Doctorate	Private	Allied																Prefer not to answer	Nairobi												No
903		Male	Asian	Married	Muslim	Masters	Public	Doctor	Consultant	Internal Medicine	Internal Medicine													200-300,000	Garissa												No
904	26-35	Male	African	Single	Christian	Bachelors	Private	Nurse																<100,000	Nairobi	No	Yes	No	No	No	No	No	No	No	No		Yes		Once or Twice										Never
905		Female	African	Married	Christian	Masters	Faith	Doctor	House/Medical Officer	Psychiatry	Internal Medicine													100-200,000	Kiambu	Yes	Yes	No	No	No	No	No	No	No	No		Yes		Once or Twice										Never
906		Female	African	Single	Christian	Bachelors	Private	Allied																<100,000	Nairobi	No	Yes	No	No	No	No	No	No	No	No		Yes		Weekly										Weekly
907		Female	African	Single	Christian	Bachelors	Private	Allied																<100,000	Nairobi												No
908	56+	Female	Asian	Married	Muslim	Masters	Private	Doctor	Consultant	Pathology	Pathology													>300,000	Nairobi	No	Yes	No	No	No	No	Yes	No	No	No		Yes		Once or Twice					Never					Never
909	36-45	Female	African	Married	Christian	Masters	Private	Nurse																Prefer not to answer	Nairobi	No	Yes	No	No	No	No	No	No	No	No		Yes		Once or Twice										Never
910		Female	African	Married	Muslim	Masters	Private	Doctor	Resident	Internal Medicine	Internal Medicine													100-200,000	Nairobi												No
911	36-45	Male	African	Single	Christian	Bachelors	Private	Allied																100-200,000	Nairobi	No	Yes	No	No	No	No	No	No	No	No		Yes		Once or Twice										Once or Twice
912	36-45	Female	African	Married	Christian	Bachelors	Other	Nurse																200-300,000	Nairobi	No	Yes	No	No	No	No	Yes	No	No	No		Yes		Monthly					Never					Never
913	46-55	Female	African	Married	Christian	Diploma	Private	Nurse																100-200,000	Nairobi												No
914		Female	African	Married	Christian	Bachelors	Private	Allied																<100,000	Nairobi	No	Yes	No	No	Yes	No	Yes	No	No	No		Yes		Weekly			Never		Daily or Almost Daily					Daily or Almost Daily
915	26-35	Male	African	Single	Christian	Bachelors	Private																	100-200,000	Nairobi	Yes	Yes	Yes	No	No	No	No	No	No	No		Yes	Monthly	Daily or Almost Daily	Monthly								Once or Twice	Daily or Almost Daily
916		Female	African	Married	Christian	Diploma	Private	Nurse																200-300,000	Nairobi	No	Yes	No	No	No	No	No	No	No	No		Yes		Once or Twice										Never
917	26-35	Female	African	Single	Christian	Masters	Private	Allied																<100,000	Nairobi												No
918	26-35	Male	Caucasian	Single	Christian	Bachelors	Private	Nurse																<100,000	Nairobi	No	Yes	No	No	No	No	No	No	No	No		Yes		Once or Twice										Never
919		Female	African	Single	Christian	Bachelors	Private	Nurse																100-200,000	Nairobi	Yes	Yes	No	No	No	No	Yes	No	No	No		Yes	Never	Never					Never
920	36-45	Female	African	Married	Christian	Doctorate	Private	Allied																>300,000	Nairobi	No	Yes	No	No	No	No	No	No	No	No		Yes		Never
921	36-45	Female	African	Married	Christian	Diploma	Private	Allied																<100,000	Nairobi												No
922	18-25	Female	African			Bachelors	Faith	Doctor	House/Medical Officer															Prefer not to answer	Bomet	No	No	Yes	No	No	No	No	No	No	No		Yes			Never
923	36-45	Male	African	Married	Christian	Doctorate	Private	Doctor	Consultant	Crtitical Care	Internal Medicine													>300,000	Nairobi	No	Yes	Yes	No	No	No	No	No	No	No		Yes		Weekly	Never									Never
924	26-35	Female	African	Married	Christian	Bachelors	Public	Allied																Prefer not to answer	Nairobi	Yes	Yes	Yes	No	No	No	No	No	No	No		Yes	Never	Monthly	Once or Twice									Once or Twice
925	36-45	Male	African	Married	Christian	Masters	Private	Allied																>300,000	Nairobi	No	Yes	No	No	No	No	No	No	No	No		Yes		Never
926	26-35	Male	African	Single	Christian	Diploma	Faith	Nurse																<100,000	Tharaka Nithi	Yes	Yes	No	No	Yes	No	Yes	No	No	No		Yes	Monthly	Weekly			Once or Twice		Never				Never	Daily or Almost Daily
927	26-35	Male	African	Single	Christian	Bachelors	Private	Nurse																<100,000	Kisumu	Yes	Yes	Yes	No	No	No	Yes	No	No	No		Yes	Once or Twice	Weekly	Once or Twice				Once or Twice				Never	Daily or Almost Daily
928	26-35	Female	African	Married	Muslim	Masters	Private	Doctor	Resident	Pediatrics	Pediatrics													100-200,000	Nairobi												No
929	46-55	Male	African	Single	Christian	Bachelors	Private	Doctor	House/Medical Officer															200-300,000	Taita Taveta												No
930	26-35	Male	African	Single	Christian	Masters	Faith	Doctor	Consultant	Internal Medicine	Internal Medicine													>300,000	Bomet												No
931	36-45	Male	African	Married	Christian	Bachelors	Public	Nurse																100-200,000	Embu												No
932	26-35	Female	African	Married	Christian	Diploma	Public	Allied																<100,000	Embu												No
933	26-35	Female	African	Single	Christian	Bachelors	Public	Doctor	House/Medical Officer	Family Medicine	Family Medicine													100-200,000	Bomet	Yes	Yes	Yes	No	No	No	No	No	No	No		Yes	Once or Twice	Daily or Almost Daily	Once or Twice								Once or Twice	Once or Twice
934	36-45	Male	African	Married	Christian	Bachelors	Private	Nurse																<100,000	Kirinyaga												No
935	36-45	Female	African	Married	Christian	Diploma	Private	Nurse																<100,000	Kirinyaga												No
936	26-35	Female	Caucasian	Married	Christian	Diploma	Public	Nurse																<100,000	Kirinyaga												No
937	26-35	Female	African	Single	Christian	Diploma	Public	Nurse																<100,000	Kirinyaga	No	Yes	No	No	No	No	Yes	No	No	No		Yes		Once or Twice					Once or Twice					Once or Twice
938	36-45	Male	African	Single	Christian	Diploma	Public	Allied																<100,000	Kirinyaga	No	Yes	No	No	No	No	No	No	No	No		Yes		Weekly										Daily or Almost Daily
939	36-45	Female	African	Married	Christian	Diploma	Public	Nurse																Prefer not to answer	Kirinyaga												No
940	26-35	Female	African	Married	Christian	Diploma	Public	Nurse																Prefer not to answer	Kirinyaga												No
941	26-35	Female	African	Single	Christian	Diploma	Public	Nurse																<100,000	Kirinyaga												No
942	36-45	Female	African	Married	Christian	Diploma	Public	Nurse																<100,000	Kirinyaga												No
943	26-35	Male	African	Single	Christian	Bachelors	Private	Doctor	House/Medical Officer	Emergency Medicine	Emergency Medicine													Prefer not to answer	Kirinyaga	No	Yes	No	No	No	No	No	No	No	No		Yes		Monthly										Monthly
944	26-35	Male	African	Married	Christian	Diploma	Public	Nurse																<100,000	Kirinyaga												No
945	36-45	Female	African	Married	Christian	Diploma	Private	Nurse																<100,000	Kirinyaga												No
946	36-45	Male	African	Married	Christian	Bachelors	Faith	Doctor	House/Medical Officer	Obstetrics	Obstetrics													100-200,000	Kirinyaga												No
947	46-55	Female	African	Married	Christian	Bachelors	Private	Allied																<100,000	Kirinyaga												No
948	56+	Male	African	Married	Christian	Masters	Public	Doctor	Consultant	Cardiology	Internal Medicine													Prefer not to answer	Kirinyaga												No
949	56+	Female	African	Married	Christian	Bachelors	Public	Nurse																100-200,000	Kirinyaga												No
950	46-55	Female	African	Married	Christian	Diploma	Private	Allied																Prefer not to answer	Kirinyaga												No
951		Male	African	Single	Christian	Masters	Public	Doctor	Consultant															>300,000	Uasin Gishu	Yes	Yes	Yes	No	No	No	No	No	No	No		Yes	Once or Twice	Weekly	Once or Twice								Never	Weekly
952	46-55	Male	African	Married	Christian	Bachelors	Private	Doctor	House/Medical Officer	Nephrology	Internal Medicine													100-200,000	Kirinyaga												No
953	36-45	Female	African	Married	Muslim	Bachelors	Private	Nurse																100-200,000	Kirinyaga												No
954	26-35	Male	African	Single	Christian	Diploma	Public	Doctor	Resident	Anesthesiology	Anesthesiology													<100,000	Uasin Gishu												No
955	26-35	Male	African	Married	Christian	Diploma	Private	Nurse																<100,000	Kirinyaga												No
956	36-45	Female	African	Single	Christian	Bachelors	Faith	Doctor	House/Medical Officer	Crtitical Care	Internal Medicine													Prefer not to answer	Kirinyaga	No	Yes	No	No	No	No	No	No	No	No		Yes		Weekly										Weekly
957	46-55	Male	African	Married	Christian	Masters	Public	Doctor	Consultant	Obstetrics	Obstetrics													>300,000	Kirinyaga												No
958	46-55	Female	African	Married	Christian	Bachelors	Public	Doctor	House/Medical Officer	Emergency Medicine	Emergency Medicine													100-200,000	Meru	No	Yes	No	No	No	No	No	No	No	No		Yes		Weekly										Weekly
959	46-55	Male	African	Married	Christian	Masters	Private	Doctor	Resident	Family Medicine	Family Medicine													Prefer not to answer	Uasin Gishu												No
960	26-35	Male	African	Married	Christian	Diploma	Private	Allied																<100,000	Meru												No
961	36-45	Female	African	Married	Christian	Diploma	Public	Allied																<100,000	Meru												No
962	46-55	Female	African	Married	Christian	Diploma	Private	Allied																<100,000	Meru	Yes	Yes	No	No	No	No	No	No	No	No		Yes	Monthly	Monthly									Monthly	Monthly
963	46-55	Male	African	Married	Christian	Diploma	Private	Nurse																<100,000	Kiambu												No
964	46-55	Male	African	Married	Christian	Diploma	Public	Allied																<100,000	Kitui												No
965	26-35	Female	African	Married	Christian	Diploma	Public	Allied																<100,000	Kitui												No
966	36-45	Male	African	Married	Christian	Diploma	Public	Allied																<100,000	Kitui												No
967	36-45	Female	African	Married	Christian	Diploma	Public	Nurse																<100,000	Kitui												No
968	36-45	Male	African	Married	Christian	Diploma	Public	Allied																<100,000	Kitui												No
969	36-45	Female	African	Married	Christian	Diploma	Public	Allied																<100,000	Kitui												No
970	36-45	Female	African	Married	Christian	Bachelors	Private	Doctor	House/Medical Officer	Infectious Disease	Internal Medicine													Prefer not to answer	Muranga	No	Yes	No	No	No	No	No	No	No	No		Yes		Monthly										Monthly
971	46-55	Male	African	Married	Christian	Masters	Private	Doctor	Resident	Emergency Medicine	Emergency Medicine													100-200,000	Nairobi												No
972		Female	African	Married	Christian	Masters	Public	Doctor	Resident	Psychiatry	Internal Medicine													100-200,000	Kiambu	No	Yes	No	No	No	No	No	No	No	No		Yes		Once or Twice										Once or Twice
973	36-45	Female	African	Other	Christian	Bachelors	Public	Doctor	Consultant															<100,000	Kiambu	No	Yes	No	No	No	No	No	No	No	No		Yes		Never
974		Female	African	Single	Christian	Bachelors	Public	Nurse																<100,000	Muranga	Yes	Yes	Yes	No	No	No	No	No	No	No		Yes	Never	Monthly	Monthly									Monthly
975	26-35	Female	African	Married	Christian	Bachelors	Public	Allied																<100,000	Muranga	Yes	No	Yes	No	No	No	Yes	No	No	No		Yes	Never		Never				Never
976	46-55	Female	African	Married	Christian	Diploma	Public	Allied																<100,000	Muranga												No
977		Female	African	Married	Christian	Masters	Public	Doctor	Consultant	Other	Other													200-300,000	Nairobi	No	Yes	No	No	No	No	No	No	No	No		Yes		Once or Twice										Never
978	56+	Male	African	Married	Christian	Diploma	Public	Nurse																100-200,000	Kitui												No
979	46-55	Female	African	Married	Christian	Bachelors	Faith	Doctor	House/Medical Officer	Nephrology	Internal Medicine													Prefer not to answer	Kitui												No
980	46-55	Female	African	Married	Christian	Diploma	Public	Nurse																Prefer not to answer	Kitui												No
981		Male	African	Married	Others	Masters	Public	Doctor	Resident	Internal Medicine	Internal Medicine													100-200,000	Uasin Gishu	Yes	Yes	Yes	Yes	Yes	No	No	Yes	No	No		Yes	Once or Twice	Monthly	Daily or Almost Daily	Never	Never			Once or Twice			Once or Twice	Once or Twice
982	56+	Male	African	Married	Christian	Bachelors	Faith	Nurse																<100,000	Kitui												No
983	56+	Male	African	Married	Christian	Bachelors	Private	Nurse																Prefer not to answer	Kitui												No
984		Female	African	Single	Christian	Bachelors	Private	Doctor	House/Medical Officer	Emergency Medicine	Emergency Medicine													100-200,000	Nairobi	Yes	Yes	Yes	No	No	No	No	No	No	No		Yes	Never	Weekly	Never									Weekly
985	26-35	Male	African	Married	Christian	Diploma	Public	Allied																<100,000	Vihiga												No
986		Female	African	Single	Christian	Diploma	Public	Allied																<100,000	Vihiga	Yes	Yes	Yes	No	No	No	No	No	No	No		Yes	Never	Never	Never
987	56+	Male	African	Married	Christian	Diploma	Public	Allied																100-200,000	Nairobi	No	Yes	No	No	No	No	No	No	No	No		Yes		Once or Twice										Never
988		Female	African	Single	Christian	Diploma	Private	Doctor	Consultant																Nairobi												No
989	26-35	Male	African	Single	Christian	Bachelors	Private	Doctor	Medical Student	Pediatrics	Pediatrics													<100,000	Kisii												No
990	26-35	Female	African	Married	Christian	Bachelors	Private	Nurse																<100,000	Kisii												No
991	36-45	Male	African	Married	Christian	Diploma	Public	Allied																<100,000	Kisii												No
992	46-55	Female	African	Married	Christian	Masters	Private	Doctor	Consultant	Endocrinology	Internal Medicine													Prefer not to answer	Kisii												No
993	26-35	Male	African	Married	Christian	Bachelors	Private	Doctor	Consultant	Nephrology	Internal Medicine													Prefer not to answer	Kisii	No	Yes	Yes	No	No	No	No	No	No	No		Yes		Monthly	Once or Twice									Monthly
994	26-35	Female	African	Married	Christian	Diploma	Public	Allied																<100,000	Kisii												No
995	36-45	Female	African	Married		Masters	Public	Doctor	House/Medical Officer	Emergency Medicine	Emergency Medicine													100-200,000	Kisii												No
996	46-55	Male	African	Married	Others	Masters	Public	Doctor	Consultant	Crtitical Care	Internal Medicine													Prefer not to answer	Kisii												No
997	18-25	Male	African	Single	Christian	Diploma	Public	Allied																<100,000	Kisii												No
998	36-45	Male	African	Married	Christian	Diploma	Public	Allied																<100,000	Kisii												No
999	36-45	Male	African	Married	Muslim	Masters	Public	Doctor	Consultant	Hematology / Oncology	Internal Medicine													>300,000	Kisii												No
1000	46-55	Female	African	Married	Christian	Diploma		Allied																<100,000	Kisii												No
1001	36-45	Female	African	Married	Christian	Diploma	Public	Nurse																<100,000	Kisii												No
1002	46-55	Male	African	Married	Christian	Diploma	Public	Allied																<100,000	Kisii												No
1003	46-55	Female	African	Married	Christian	Diploma	Public	Nurse																100-200,000	Kisii												No
1004	26-35	Male	African	Single	Christian	Diploma	Public	Allied																<100,000	Kisii												No
1005	36-45	Male	African	Married	Christian	Diploma	Public	Allied																<100,000	Kisii												No
1006	46-55	Male	African	Married	Christian	Diploma	Public	Allied																<100,000	Kisii	Yes	Yes	No	No	No	No	No	No	No	No		Yes	Daily or Almost Daily	Daily or Almost Daily									Daily or Almost Daily	Daily or Almost Daily
1007	56+	Male	African	Married	Christian	Masters	Public	Doctor	Consultant	Emergency Medicine	Emergency Medicine													100-200,000	Kisii												No
1008	36-45	Male	Caucasian	Single	Muslim	Diploma	Public	Allied																<100,000	Vihiga	Yes	Yes	No	No	No	No	No	No	No	No		Yes	Daily or Almost Daily	Daily or Almost Daily									Daily or Almost Daily	Daily or Almost Daily
1009		Male	African	Single	Christian	Diploma	Public	Doctor	Consultant	Family Medicine	Family Medicine													>300,000	Kisumu	No	Yes	Yes	No	No	No	No	No	No	No		Yes		Never	Never
1010		Female	African	Single	Others	Masters	Public	Doctor	Consultant	Pediatrics	Pediatrics													200-300,000	Uasin Gishu	Yes	Yes	Yes	No	No	No	No	No	No	No		Yes	Never	Never	Never
1011	36-45	Female	African	Married	Christian	Masters	Public	Allied																>300,000	Uasin Gishu	No	Yes	No	No	No	No	No	No	No	No		Yes		Monthly										Never
1012	36-45	Male	African	Married	Muslim	Masters	Public	Doctor	Resident	Internal Medicine	Internal Medicine													100-200,000	Garissa												No
1013		Female	African	Married	Christian	Masters	Public	Doctor	Resident	Surgery	Surgery	No	No	No	No	No	No	No	Yes	No	No	No	No	200-300,000	Uasin Gishu												No
1014	26-35	Male	African	Single	Christian	Bachelors	Public	Doctor	House/Medical Officer	Cardiology	Internal Medicine													200-300,000	Uasin Gishu	Yes	Yes	Yes	No	No	No	Yes	No	No	No		Yes	Never	Weekly	Once or Twice				Never					Never
1015	36-45	Female	African	Married	Christian	Masters	Public	Doctor	Resident	Internal Medicine	Internal Medicine													100-200,000	Uasin Gishu												No
1016	26-35	Male	African	Married	Muslim	Bachelors	Public	Doctor	Resident	Internal Medicine	Internal Medicine													100-200,000													No
1017		Male	African	Married	Christian	Bachelors	Private	Doctor	House/Medical Officer	Other	Other													100-200,000	Mombasa	Yes	Yes	Yes	No	No	No	No	No	Yes	No		Yes	Once or Twice	Weekly	Once or Twice						Never		Once or Twice	Weekly
1018	26-35	Female	African	Single	Christian	Bachelors	Private																	100-200,000	Nairobi	No	Yes	No	No	No	No	No	No	No	No		Yes		Never
1019		Male	African	Single	Christian	Masters	Public	Doctor	Resident	Surgery	Surgery	No	No	No	Yes	No	No	No	No	No	No	No	No	Prefer not to answer	Nairobi	Yes	Yes	No	No	No	No	No	No	No	No		Yes	Once or Twice	Once or Twice									Once or Twice	Weekly
1020	18-25	Male	African	Single	Christian	Bachelors	Private	Doctor	Consultant															<100,000													No
1021		Female	African	Married	Christian	Bachelors	Public	Doctor	House/Medical Officer	Surgery	Surgery	Yes	No	No	No	No	No	No	No	No	No	No	No	200-300,000	Uasin Gishu	No	Yes	No	No	No	No	No	No	No	No		Yes		Once or Twice										Never
1022	26-35	Male	African	Single	Others	Bachelors	Public	Doctor	House/Medical Officer	Surgery	Surgery	No	No	No	No	No	No	No	Yes	No	No	No	No	100-200,000	Uasin Gishu	Yes	Yes	Yes	Yes	Yes	No	No	No	No	No		Yes	Weekly	Weekly	Monthly	Never	Never						Weekly	Weekly
1023	26-35	Female	African	Single	Christian	Bachelors	Private	Allied																<100,000	Nairobi	No	Yes	Yes	No	No	No	No	No	No	No		Yes		Monthly	Never									Never
1024		Female	African	Married	Christian	Diploma	Private	Nurse																100-200,000	Nairobi												No
1025		Female	African	Married	Others	Bachelors	Public	Doctor	Consultant	Other	Other													200-300,000	Muranga	Yes	Yes	Yes	No	No	No	No	No	No	No		Yes	Never	Monthly	Once or Twice									Never
1026	26-35	Male	African	Married	Christian	Bachelors	Public	Doctor	House/Medical Officer	Surgery	Surgery	No	No	No	No	Yes	No	No	No	No	No	No	No	200-300,000	Uasin Gishu	Yes	Yes	Yes	No	No	No	No	No	No	No		Yes	Never	Never	Never
1027	26-35	Female	Asian	Single	Others	Bachelors	Private	Doctor	House/Medical Officer	Emergency Medicine	Emergency Medicine													100-200,000	Nairobi	No	Yes	Yes	No	No	No	No	No	No	No		Yes		Once or Twice	Never									Once or Twice
1028		Male	African	Married	Christian	Masters	Public	Doctor	Resident	Internal Medicine	Internal Medicine													100-200,000	Bomet	No	Yes	No	No	No	No	No	No	No	No		Yes		Once or Twice										Never
1029		Male	African	Married	Christian	Masters	Public	Doctor	Resident	Obstetrics	Obstetrics													200-300,000	Uasin Gishu	Yes	Yes	No	No	No	No	No	No	No	No		Yes	Never	Weekly										Once or Twice
1030	26-35	Male	African	Married	Christian	Bachelors	Public	Doctor	House/Medical Officer	Obstetrics	Obstetrics													100-200,000	Uasin Gishu												No
1031		Female	African	Single	Christian	Diploma	Public	Nurse																<100,000	Muranga												No
1032	46-55	Male	African	Married	Christian	Bachelors	Other	Allied																Prefer not to answer	Kiambu												No
1033		Male	African	Married	Muslim	Masters	Other	Doctor	Consultant	Obstetrics	Obstetrics													200-300,000	Uasin Gishu												No
1034	26-35	Female	African	Single	Christian		Other	Allied																Prefer not to answer	Kiambu	No	Yes	Yes	No	No	No	No	No	No	No		Yes		Once or Twice	Once or Twice									Once or Twice
1035		Female	African	Married	Christian	Masters	Public	Doctor	Resident	Internal Medicine	Internal Medicine													100-200,000	Uasin Gishu												No
1036	36-45	Male	African	Married	Christian	Masters	Faith	Doctor	Resident	Obstetrics	Obstetrics													200-300,000	Laikipia	Yes	Yes	Yes	No	No	No	No	No	No	No		Yes	Never	Never	Never
1037		Male	African	Single	Christian	Masters	Public	Doctor	Resident	Surgery	Surgery	No	No	No	No	No	No	No	No	No	No	No	Yes	100-200,000	Uasin Gishu	No	Yes	No	No	No	No	No	No	No	No		Yes		Once or Twice										Never
1038	26-35	Male	African	Single	Christian	Bachelors	Public	Doctor	House/Medical Officer	Nephrology	Internal Medicine													100-200,000	Uasin Gishu	Yes	Yes	No	No	Yes	No	No	No	No	No		Yes	Never	Never			Never
1039	26-35	Female	African	Married	Christian	Diploma	Private	Nurse																<100,000	Nairobi	No	Yes	No	No	No	No	No	No	Yes	No		Yes		Once or Twice							Weekly			Once or Twice
1040		Female	African	Single	Christian	Bachelors	Public	Doctor	House/Medical Officer	Other	Other													<100,000	Bungoma	Yes	Yes	No	No	No	No	No	No	No	No		Yes	Once or Twice	Monthly									Once or Twice	Never
1041	26-35	Male	African	Married	Muslim	Bachelors	Public	Doctor	Resident	Surgery	Surgery	No	No	No	No	No	No	No	No	No	No	No	Yes	100-200,000	Garissa												No
1042	26-35	Male	African	Married	Muslim	Diploma	Public	Allied																<100,000	Garissa												No
1043	36-45	Female	African	Married	Christian	Masters	Public	Doctor	Resident	Psychiatry	Internal Medicine													100-200,000	Uasin Gishu	No	Yes	No	No	No	No	No	No	No	No		Yes		Once or Twice										Once or Twice
1044		Male	Asian	Married	Muslim	Bachelors	Public	Doctor	Resident	Pathology	Pathology													100-200,000	Mombasa	Yes	No	No	No	No	No	Yes	No	No	No		Yes	Daily or Almost Daily						Never				Daily or Almost Daily
1045	26-35	Male	African	Married	Muslim	Masters	Other	Doctor	House/Medical Officer	Family Medicine	Family Medicine													Prefer not to answer	Garissa												No
1046	36-45	Male	African	Married	Muslim	Bachelors	Public	Doctor	House/Medical Officer															100-200,000	Garissa	Yes	Yes	Yes	No	No	No	Yes	No	No	No		Yes	Daily or Almost Daily	Once or Twice	Daily or Almost Daily				Once or Twice				Daily or Almost Daily	Once or Twice
1047		Female	African	Married	Christian	Bachelors	Private	Nurse																100-200,000	Kakamega	No	Yes	No	No	No	No	No	No	No	No		Yes		Never
1048		Male	African	Married	Muslim	Masters	Public	Doctor	Consultant	Other	Other													Prefer not to answer		Yes	No	Yes	No	No	No	No	No	No	Yes		Yes	Never		Never							Never
1049		Female	African	Married	Christian	Masters	Private	Nurse																<100,000	Nairobi	Yes	Yes	Yes	No	No	No	No	No	No	No		Yes	Weekly	Weekly	Once or Twice								Daily or Almost Daily	Daily or Almost Daily
1050		Male	African	Married	Muslim	Bachelors	Public	Doctor	House/Medical Officer															100-200,000	Garissa												No
1051		Male	African	Married	Christian	Diploma	Public	Allied																<100,000	Narok	No	Yes	No	No	No	No	No	No	No	No		Yes		Once or Twice										Once or Twice
1052		Male	African	Married	Christian	Masters	Public	Doctor	Resident	Obstetrics	Obstetrics													<100,000	Uasin Gishu	No	Yes	No	No	No	No	No	No	No	No		Yes		Never
1053		Male	African	Married	Muslim	Bachelors	Public	Allied																100-200,000	Garissa												No
1054	36-45	Male	African	Married	Christian	Masters	Public	Doctor	Resident	Pediatrics	Pediatrics													100-200,000	Uasin Gishu	Yes	Yes	No	No	No	No	No	No	No	No		Yes	Never	Once or Twice										Never
1055		Male	African	Married	Muslim	Bachelors	Public	Allied																<100,000	Garissa												No
1056	26-35	Female	African	Married	Christian	Bachelors	Private																	100-200,000	Nairobi	No	Yes	No	No	No	No	No	No	No	No		Yes		Never
1057	46-55	Female	African	Married	Christian	Masters	Public	Doctor	Resident	Other	Other													Prefer not to answer	Uasin Gishu	No	Yes	No	No	No	No	No	No	No	No		Yes		Once or Twice										Never
1058	36-45	Male	African	Married	Christian	Diploma	Public	Allied																<100,000	Garissa	No	Yes	No	No	No	No	No	No	No	No		Yes		Weekly										Weekly
1059		Male	African	Married	Christian	Bachelors	Private	Doctor	Resident	Pediatrics	Pediatrics													200-300,000	Kisumu	No	Yes	No	No	No	No	No	No	No	No		Yes		Once or Twice										Never
1060	26-35	Female	Asian	Married	Muslim	Masters	Public	Doctor	Consultant	Obstetrics	Obstetrics													200-300,000	Mombasa												No
1061	26-35	Male	African	Married	Christian	Bachelors	Public	Doctor	Resident	Surgery	Surgery	No	No	No	No	No	Yes	No	No	No	No	No	No	100-200,000	Laikipia	Yes	Yes	No	No	No	No	No	No	No	No		Yes	Never	Monthly										Monthly
1062		Female	African	Single	Christian	Masters	Public	Doctor	Resident	Radiology	Radiology													200-300,000	Uasin Gishu	No	Yes	Yes	No	No	No	No	No	No	No		Yes		Once or Twice	Monthly									Never
1063		Female	African	Single	Christian	Masters	Public	Doctor	Fellow	Surgery	Surgery	No	No	Yes	No	No	No	No	No	No	No	No	No	100-200,000	Uasin Gishu	Yes	Yes	Yes	No	No	No	No	No	No	No		Yes	Never	Once or Twice	Never									Never
1064	26-35	Male	African	Single	Muslim	Bachelors	Private	Doctor	House/Medical Officer	Crtitical Care	Internal Medicine													100-200,000	Garissa												No
1065	26-35	Male	African	Married	Christian	Bachelors	Public	Allied																<100,000	Bungoma	No	Yes	No	Yes	No	No	Yes	No	No	No		Yes		Once or Twice		Monthly			Monthly					Never
1066	26-35	Male	African	Single	Christian	Bachelors	Public	Doctor	Medical Student	Internal Medicine	Internal Medicine													<100,000	Uasin Gishu												No
1067	26-35	Female	African	Single	Christian	Diploma	Private	Doctor	House/Medical Officer															<100,000	Busia	No	Yes	No	No	No	No	No	No	No	No		Yes		Never
1068	26-35	Male	African	Single	Christian	Bachelors	Public	Doctor	Medical Student	Other	Other														Uasin Gishu												No
1069	18-25	Male	African	Single	Others	Bachelors	Public	Doctor	Medical Student	Other	Other														Kisumu												No
1070		Male	African	Married	Christian	Bachelors	Private	Nurse																<100,000	Nairobi	Yes	Yes	Yes	No	No	No	No	No	No	No		Yes	Never	Monthly	Never									Weekly
1071	26-35	Male	African	Married	Christian	Diploma	Private	Nurse																<100,000	Kisumu												No
1072	46-55	Male	African	Married	Christian	Masters	Private	Doctor	House/Medical Officer	Cardiology	Internal Medicine													Prefer not to answer	Kisumu	No	Yes	No	No	No	No	No	No	No	No		Yes		Weekly										Daily or Almost Daily
1073	26-35	Male	African	Married	Christian	Bachelors	Faith	Doctor	House/Medical Officer	Family Medicine	Family Medicine													200-300,000	Kisumu												No
1074	26-35	Female	African	Married	Christian	Bachelors	Private	Nurse																Prefer not to answer	Kisumu												No
1075	26-35	Female	African	Single	Christian	Bachelors	Private	Nurse																<100,000	Kisumu												No
1076	36-45	Male	African	Married	Christian	Masters	Private	Doctor	Consultant	Cardiology	Internal Medicine													Prefer not to answer	Kisumu												No
1077	46-55	Female	African	Married	Christian	Diploma	Public	Allied																<100,000	Kisumu												No
1078	46-55	Female	African	Married	Muslim	Masters	Faith	Doctor	Consultant	Obstetrics	Obstetrics													Prefer not to answer	Kericho												No
1079	36-45	Female	African	Married	Christian	Diploma	Public	Allied																<100,000	Kitui												No
1080	36-45	Male	African	Married	Christian	Masters	Private	Allied																>300,000	Kiambu	No	Yes	No	No	No	No	No	No	No	No		Yes		Weekly										Weekly
1081	36-45	Female	African	Married	Christian	Bachelors	Public	Allied																100-200,000	Kericho												No
1082	36-45	Male	African	Married	Hindu	Bachelors	Private	Doctor	House/Medical Officer	Family Medicine	Family Medicine													100-200,000	Kericho												No
1083	36-45	Male	African	Single	Others	Diploma	Public	Allied																<100,000	Kericho	Yes	Yes	No	No	No	No	No	No	No	No		Yes	Weekly	Weekly									Weekly	Weekly
1084	26-35	Male	African	Married	Christian	Diploma	Public	Nurse																100-200,000	Kericho												No
1085	36-45	Female	African	Married	Christian	Diploma	Private	Allied																<100,000	Kericho												No
1086	36-45	Female	African	Married	Christian	Diploma	Public	Allied																<100,000	Kericho												No
1087	46-55	Female	African	Married	Christian	Bachelors	Private	Doctor	House/Medical Officer	Crtitical Care	Internal Medicine													Prefer not to answer	Kericho												No
1088	36-45	Female	African	Married	Christian	Diploma	Private	Nurse																<100,000	Kericho												No
1089	56+	Female	African	Married	Christian	Bachelors	Public	Nurse																100-200,000	Kericho												No
1090	46-55	Male	African	Married	Christian	Diploma	Public	Nurse																100-200,000	Kericho												No
1091	26-35	Female	African	Married	Christian	Bachelors	Private	Doctor	House/Medical Officer	Nephrology	Internal Medicine													100-200,000	Uasin Gishu	No	Yes	No	No	No	No	No	No	No	No		Yes		Once or Twice										Once or Twice
1092	26-35	Male	African	Single	Christian	Bachelors	Private	Nurse																<100,000	Kericho												No
1093	26-35	Female	African	Single	Christian	Bachelors	Public	Doctor	House/Medical Officer	Anesthesiology	Anesthesiology													Prefer not to answer	Kiambu	No	No	Yes	No	No	No	No	No	No	No		Yes			Once or Twice
1094	36-45	Male	African	Married	Christian	Masters	Public	Nurse																100-200,000	Kisii												No
1095	26-35	Female	African	Single	Christian	Bachelors	Faith	Nurse																<100,000	Kakamega												No
1096	36-45	Female	African	Married	Christian	Bachelors	Public	Allied																<100,000	Kitui												No
1097	36-45	Male	African	Married	Christian	Masters	Public	Doctor	Consultant	Cardiology	Internal Medicine													>300,000	Kitui												No
1098	36-45	Female	African	Married	Christian	Bachelors	Public	Nurse																100-200,000	Kitui												No
1099	36-45	Female	African	Married		Bachelors	Private	Doctor	Resident	Nephrology	Internal Medicine														Uasin Gishu	No	Yes	No	No	No	No	No	No	No	No		Yes		Weekly										Weekly
1100	36-45	Male	African	Married	Christian	Bachelors	Private	Doctor	House/Medical Officer	Obstetrics	Obstetrics													100-200,000	Kitui												No
1101	36-45	Male	African	Married	Christian	Masters	Private	Allied																200-300,000	Kisumu												No
1102	26-35	Male	African	Single	Christian	Bachelors	Faith	Allied																Prefer not to answer	Kitui												No
1103	36-45	Female	African	Married	Christian	Bachelors	Public	Allied																Prefer not to answer	Kitui												No
1104	46-55	Male	African	Married	Christian	Diploma	Public	Nurse																100-200,000	Nakuru												No
1105	36-45	Male	African	Married	Christian	Masters	Private	Nurse																100-200,000	Nairobi	No	Yes	No	No	No	No	No	No	No	No		Yes		Once or Twice										Never
1106		Female	African	Single	Christian	Diploma	Private	Nurse																<100,000	Kisumu	Yes	Yes	No	No	No	No	No	No	No	No		Yes	Once or Twice	Monthly									Never	Once or Twice
1107	36-45	Male	African	Married	Christian	Bachelors	Public	Doctor	Resident	Obstetrics	Obstetrics													100-200,000	Uasin Gishu	No	Yes	No	No	No	No	No	No	No	No		Yes		Never
1108	36-45	Female	African	Married	Christian	Bachelors	Public	Allied																100-200,000	Machakos												No
1109	26-35	Male	African	Married	Christian	Bachelors	Private	Allied																100-200,000	Machakos	Yes	Yes	No	No	No	No	No	No	No	No		Yes	Daily or Almost Daily	Weekly									Daily or Almost Daily	Daily or Almost Daily
1110	56+	Female	African	Married	Christian	Diploma	Public	Nurse																100-200,000	Machakos												No
1111	46-55	Male	African	Married	Christian	Masters	Public	Doctor	Consultant	Cardiology	Internal Medicine													Prefer not to answer	Machakos	No	Yes	No	No	No	No	No	No	No	No		Yes		Weekly										Weekly
1112	36-45	Female	African	Married	Christian	Bachelors	Public	Allied																100-200,000	Machakos												No
1113	26-35	Male	African	Single	Christian	Bachelors	Public	Doctor	House/Medical Officer	Emergency Medicine	Emergency Medicine													100-200,000	Machakos												No
1114	46-55	Male	African	Married	Christian	Masters	Faith	Doctor	Consultant	Nephrology	Internal Medicine													>300,000	Machakos	Yes	Yes	No	No	No	No	No	No	No	No		Yes	Weekly	Once or Twice									Daily or Almost Daily	Daily or Almost Daily
1115	36-45	Female	African	Single	Christian	Diploma	Public	Allied																Prefer not to answer	Machakos												No
1116	26-35	Male	African	Single	Muslim	Bachelors	Public	Allied																100-200,000	Machakos												No
1117	36-45	Female	African	Single	Christian	Bachelors	Public	Nurse																100-200,000	Machakos	No	Yes	No	No	No	No	No	No	No	No		Yes		Once or Twice										Once or Twice
1118	46-55	Male	African	Married	Christian	Bachelors	Private	Nurse																100-200,000	Machakos												No
1119	26-35	Female	African	Single	Christian	Diploma	Public	Nurse																<100,000	Machakos												No
1120	46-55	Male	African	Married	Christian	Masters	Public	Doctor	Consultant	Anesthesiology	Anesthesiology													>300,000	Machakos												No
1121	26-35	Female	African	Single	Christian	Bachelors	Private	Doctor	House/Medical Officer	Internal Medicine	Internal Medicine													100-200,000	Machakos												No
1122	56+	Male	African	Married	Christian	Masters	Public	Nurse																100-200,000	Machakos												No
1123	26-35	Male	African	Married	Muslim	Diploma	Private	Nurse																Prefer not to answer	Machakos												No
1124	46-55	Male	African	Married	Christian	Masters	Private	Doctor	Consultant	Dermatology	Internal Medicine													Prefer not to answer	Machakos												No
1125	46-55	Male	African	Married	Christian	Bachelors	Public	Doctor	House/Medical Officer	Family Medicine	Family Medicine													100-200,000	Machakos	No	Yes	No	No	No	No	No	No	No	No		Yes		Monthly										Monthly
1126	26-35	Female	African	Married	Christian	Diploma	Public	Nurse																<100,000	Machakos												No
1127	36-45	Male	African	Married	Christian	Bachelors	Private	Allied																<100,000	Machakos												No
1128	36-45	Male	African	Married	Christian	Bachelors	Public	Doctor	Resident	Internal Medicine	Internal Medicine													<100,000	Kakamega												No
1129	26-35	Female	African	Single	Christian	Diploma	Public	Nurse																<100,000	Kiambu												No
1130	46-55	Male	African	Married	Muslim	Masters	Faith	Doctor	Consultant	Cardiology	Internal Medicine													Prefer not to answer	Kiambu												No
1131	36-45	Female	African	Single	Christian	Diploma	Private	Nurse																<100,000	Kiambu												No
1132	36-45	Male	African	Married	Muslim	Bachelors	Private	Allied																100-200,000	Kiambu												No
1133	26-35	Female	African	Single	Christian	Masters	Public	Doctor	Resident	Internal Medicine	Internal Medicine													Prefer not to answer	Kiambu												No
1134	56+	Male	African	Married	Christian	Bachelors	Private	Doctor	House/Medical Officer	Emergency Medicine	Emergency Medicine													Prefer not to answer	Kiambu												No
1135	36-45	Male	African	Married	Christian	Bachelors	Public	Allied																Prefer not to answer	Kiambu	No	Yes	No	No	No	No	No	No	No	No		Yes		Weekly										Weekly
1136	26-35	Female	African	Single	Christian	Bachelors	Faith	Nurse																<100,000	Kiambu												No
1137	56+	Male	African	Married	Christian	Doctorate	Public	Doctor	Consultant	Obstetrics	Obstetrics													>300,000	Kiambu	No	Yes	No	No	No	No	No	No	No	No		Yes		Never
1138	36-45	Female	African	Single	Christian	Bachelors	Private	Nurse																100-200,000	Kiambu												No
1139	46-55	Male	African	Married	Muslim	Bachelors	Private	Doctor	House/Medical Officer	Crtitical Care	Internal Medicine													200-300,000	Kiambu												No
1140	26-35	Female	African	Single	Christian	Diploma	Private	Allied																Prefer not to answer	Kiambu												No
1141	36-45	Male	African	Married	Muslim	Masters	Private	Doctor	Consultant	Cardiology	Internal Medicine													>300,000	Kiambu												No
1142	36-45	Female	Asian	Single	Hindu	Bachelors	Private	Doctor	House/Medical Officer	Emergency Medicine	Emergency Medicine													Prefer not to answer	Kiambu	No	Yes	No	No	No	No	No	No	No	No		Yes		Once or Twice										Once or Twice
1143	46-55	Male	African	Married	Christian	Bachelors	Private	Nurse																100-200,000	Kiambu												No
1144	26-35	Female	African	Single	Christian	Diploma	Public	Nurse																Prefer not to answer	Kiambu												No
1145	26-35	Female	African	Single	Muslim	Bachelors	Private	Nurse																<100,000	Kiambu												No
1146	46-55	Male	African	Married	Christian	Masters	Faith	Allied																100-200,000	Kiambu	No	Yes	Yes	No	No	No	No	No	No	No		Yes		Monthly	Once or Twice									Monthly
1147	26-35	Female	African	Single	Christian	Diploma	Public	Nurse																<100,000	Kiambu												No
1148	46-55	Male	African	Married	Muslim	Masters	Private	Doctor	Resident	Endocrinology	Internal Medicine													Prefer not to answer	Kiambu												No
1149	36-45	Female	African	Married	Christian	Diploma	Private	Nurse																Prefer not to answer	Kiambu												No
1150	46-55	Male	African	Married	Christian	Masters	Private	Allied																Prefer not to answer	Kiambu												No
1151	36-45	Male	African	Married	Christian	Bachelors	Private	Nurse																Prefer not to answer	Kiambu	No	Yes	Yes	No	No	No	Yes	No	No	No		Yes		Never	Never				Never
1152	26-35	Female	African	Married	Muslim	Bachelors	Private	Nurse																Prefer not to answer	Kiambu	No	Yes	No	No	No	No	Yes	Yes	Yes	No		Yes		Monthly					Never	Never	Never			Monthly
1153		Female	African	Married	Christian	Diploma	Public	Nurse																Prefer not to answer	Kiambu												No
1154	26-35	Male	African	Single	Christian	Diploma	Public	Nurse																<100,000	Kiambu												No
1155	56+	Male	African	Married		Masters	Public	Doctor	Resident	Hematology / Oncology	Internal Medicine													Prefer not to answer	Kiambu												No
1156	36-45	Male	African	Single	Christian	Bachelors	Faith	Nurse																100-200,000	Kiambu												No
1157	46-55	Male	African	Married	Christian	Masters	Public	Doctor	Consultant	Gastroenterology	Internal Medicine													>300,000	Kiambu	No	Yes	No	No	No	No	Yes	No	No	No		Yes		Never					Never
1158	26-35	Female	African	Single	Christian	Diploma	Public	Allied																<100,000	Kiambu												No
1159	36-45	Female	African	Single	Christian	Bachelors	Private	Allied																Prefer not to answer	Kiambu	No	Yes	No	No	No	No	No	No	No	No		Yes		Monthly										Monthly
1160	56+	Male	African	Married	Christian	Masters	Faith	Nurse																Prefer not to answer	Kiambu												No
1161	26-35	Female	African	Single	Christian	Diploma	Public	Nurse																<100,000	Kiambu	Yes	Yes	No	No	No	No	No	No	No	No		Yes	Never	Never
1162	26-35	Male		Single	Christian	Bachelors	Public	Allied																Prefer not to answer	Kiambu	Yes	Yes	No	No	No	No	No	No	No	No		Yes	Daily or Almost Daily	Daily or Almost Daily									Daily or Almost Daily	Daily or Almost Daily
1163	46-55	Female	African	Married	Christian	Bachelors	Private	Nurse																Prefer not to answer	Kiambu												No
1164	26-35	Female	African	Married	Christian	Bachelors	Public	Nurse																Prefer not to answer	Kiambu												No
1165	36-45	Male	African	Married	Christian	Bachelors	Faith	Doctor	House/Medical Officer	Family Medicine	Family Medicine													Prefer not to answer	Kiambu												No
1166	26-35	Male	African	Single	Christian	Bachelors	Public	Allied																<100,000	Kiambu												No
1167	36-45	Female	African	Single	Christian	Masters	Private	Doctor	Fellow	Psychiatry	Internal Medicine													Prefer not to answer	Kiambu												No
1168	46-55	Male	African	Single	Christian	Masters	Public	Doctor	Consultant	Crtitical Care	Internal Medicine													>300,000	Kiambu												No
1169	36-45	Female	African	Single	Christian	Bachelors	Public	Allied																Prefer not to answer	Kiambu												No
1170	26-35	Female	African	Married		Bachelors	Public	Allied																<100,000	Kiambu												No
1171	46-55	Male	African	Single	Muslim	Masters	Public	Doctor	Consultant	Anesthesiology	Anesthesiology													>300,000	Kitui	No	Yes	No	No	No	No	No	No	No	No		Yes		Never
1172	36-45	Female	African	Married	Christian	Masters	Faith	Doctor	Consultant	Crtitical Care	Internal Medicine													>300,000	Kitui												No
1173	26-35	Male	African	Single	Muslim	Bachelors	Public	Doctor	House/Medical Officer	Obstetrics	Obstetrics													100-200,000	Kitui												No
1174	46-55	Female	African	Married	Christian	Bachelors	Public	Nurse																Prefer not to answer	Kitui												No
1175	36-45	Male	African	Married	Christian	Diploma	Public	Allied																<100,000	Kitui												No
1176	26-35	Female	African	Married	Christian	Diploma	Public	Nurse																<100,000	Kitui												No
1177	36-45	Female	African	Married	Christian	Masters	Public	Allied																Prefer not to answer	Kitui												No
1178	26-35	Male	African	Married	Christian	Diploma	Public	Nurse																Prefer not to answer	Kitui												No
1179	36-45	Female	African	Married	Christian	Bachelors	Private	Allied																Prefer not to answer	Kitui												No
1180	46-55	Male	African	Married	Christian	Diploma	Public	Allied																<100,000	Kitui												No
1181	26-35	Female	African	Married	Christian	Diploma	Public	Nurse																<100,000	Kitui	No	Yes	No	No	No	No	No	No	No	No		Yes		Never
1182	36-45	Male	African	Married	Christian	Diploma	Public	Allied																<100,000	Kitui												No
1183	56+	Male	African	Married	Christian	Masters	Faith	Doctor	House/Medical Officer	Obstetrics	Obstetrics													Prefer not to answer	Kitui												No
1184	36-45	Female	African	Married	Christian	Bachelors	Private	Allied																Prefer not to answer	Kitui	Yes	Yes	Yes	No	No	No	No	No	No	No		Yes	Never	Never	Never
1185	26-35	Male	African	Married	Christian	Diploma	Public	Nurse																<100,000	Kitui												No
1186	46-55	Male	African	Married	Christian	Bachelors	Private	Nurse																<100,000	Kitui												No
1187	26-35	Male	African	Married	Christian	Bachelors	Faith	Doctor	House/Medical Officer	Endocrinology	Internal Medicine													Prefer not to answer	Kitui												No
1188	36-45	Female	African	Married	Christian	Bachelors	Faith	Nurse																100-200,000	Kitui												No
1189	46-55	Male	African	Married	Christian	Bachelors	Public	Allied																<100,000	Kitui	No	Yes	No	No	No	No	No	No	No	No		Yes		Never
1190	56+	Male	African	Married	Christian	Bachelors	Private	Allied																100-200,000	Homa Bay												No
1191	46-55	Female	African	Married	Christian	Diploma	Public	Nurse																100-200,000	Kitui												No
1192	36-45	Female	African	Married	Christian	Diploma	Private	Allied																<100,000	Nairobi	No	Yes	Yes	No	No	No	Yes	No	No	No		Yes		Once or Twice	Never				Once or Twice					Never
1193	26-35	Male	African	Married	Christian	Diploma	Public	Allied																<100,000	Kwale	No	Yes	No	No	No	No	No	No	No	No		Yes		Weekly										Weekly
1194	36-45	Male		Married	Christian	Bachelors	Faith	Doctor	House/Medical Officer	Internal Medicine	Internal Medicine													Prefer not to answer	Laikipia	No	Yes	No	No	No	No	No	No	No	No		Yes		Never
1195	26-35	Female	African	Married	Christian	Bachelors	Public	Allied																Prefer not to answer	Laikipia												No
1196	46-55	Male	African	Married	Christian	Bachelors	Private	Nurse																100-200,000	Laikipia												No
1197	56+	Female	African	Married	Christian	Diploma	Public	Nurse																100-200,000	Laikipia												No
1198	26-35	Male	African	Married	Christian	Diploma	Private	Allied																Prefer not to answer	Laikipia	No	Yes	No	No	No	No	No	No	No	No		Yes		Weekly										Weekly
1199	46-55	Male	African	Married	Christian	Bachelors	Private	Nurse																100-200,000	Siaya												No
1200	26-35	Male	African	Married	Christian	Diploma	Public	Allied																<100,000	Siaya												No
1201	26-35	Female	African	Married	Christian	Bachelors	Public	Nurse																Prefer not to answer	Siaya	No	Yes	No	No	No	No	Yes	No	No	No		Yes		Never					Never
1202	46-55	Female	African	Married	Christian	Diploma	Private	Nurse																100-200,000	Siaya												No
1203	36-45	Female	African	Married	Christian	Bachelors	Faith	Allied																Prefer not to answer	Siaya	Yes	Yes	No	No	No	No	No	No	No	No		Yes	Never	Never
1204	26-35	Female	African	Married	Muslim	Bachelors	Public	Doctor	House/Medical Officer	Crtitical Care	Internal Medicine													Prefer not to answer	Siaya												No
1205	46-55	Female	African	Married	Christian	Diploma	Public	Nurse																100-200,000	Siaya												No
1206	36-45	Male	African	Married	Christian	Bachelors	Private	Doctor	Resident	Radiology	Radiology													100-200,000	Siaya	No	Yes	Yes	No	No	No	Yes	No	No	No		Yes		Monthly	Once or Twice				Once or Twice					Monthly
1207	46-55	Female	African	Married	Christian	Diploma	Public	Nurse																Prefer not to answer	Siaya												No
1208	26-35	Male	African	Single	Christian	Bachelors	Public	Doctor	Resident	Crtitical Care	Internal Medicine													Prefer not to answer	Siaya	No	Yes	No	No	No	No	No	No	No	No		Yes		Monthly										Monthly
1209	26-35	Male	African	Single	Muslim	Bachelors	Private	Allied																<100,000	Nairobi	No	Yes	Yes	No	No	No	No	No	No	No		Yes		Monthly	Daily or Almost Daily									Weekly
1210		Female	African	Married	Christian	Bachelors	Public	Allied																<100,000		Yes	Yes	Yes	No	No	No	Yes	No	Yes	No		Yes	Daily or Almost Daily	Weekly	Once or Twice				Once or Twice		Daily or Almost Daily		Daily or Almost Daily	Never
1211		Male	African	Married	Christian	Diploma	Public	Allied																<100,000	Kericho	No	Yes	No	No	No	No	No	No	No	No		Yes		Once or Twice										Never
1212	26-35	Male	African	Single	Christian	Diploma	Public	Nurse																<100,000	Kericho												No
1213	36-45	Female	African	Married	Christian	Diploma	Public	Nurse																<100,000	Kericho	No	No	No	No	No	No	Yes	Yes	No	No		Yes							Never	Once or Twice
1214	26-35	Female	African	Married	Christian	Masters	Public	Doctor	Resident	Psychiatry	Internal Medicine													100-200,000	Nairobi	No	Yes	Yes	No	No	No	No	No	No	No		Yes		Weekly	Never									Daily or Almost Daily
1215		Male	African	Single	Christian	Diploma	Public	Nurse																<100,000	Kericho	No	Yes	Yes	No	No	No	Yes	No	No	No		Yes		Weekly	Once or Twice				Never					Weekly
1216		Female	African	Married	Christian	Masters	Public	Doctor	Resident	Psychiatry	Internal Medicine													100-200,000	Kiambu												No
1217		Male	African	Single	Christian	Bachelors	Public	Allied																<100,000	Kericho	Yes	Yes	Yes	No	No	No	No	No	No	No		Yes	Weekly	Weekly	Once or Twice								Once or Twice	Weekly
1218	26-35	Female	African	Single	Christian	Masters	Public	Doctor	Resident	Emergency Medicine	Emergency Medicine													100-200,000	Nairobi	No	Yes	Yes	Yes	No	No	No	No	No	No		Yes		Weekly	Never	Never								Weekly
1219	26-35	Female	African	Single	Christian	Bachelors	Public	Doctor	Resident	Internal Medicine	Internal Medicine													100-200,000	Nairobi	No	Yes	No	No	No	No	No	No	No	No		Yes		Once or Twice										Never
1220	46-55	Female	African	Married	Christian	Diploma	Public	Allied																100-200,000	Kericho	No	Yes	No	No	No	No	No	No	No	No		Yes		Once or Twice										Never
1221	26-35	Female	African	Married	Christian	Masters	Public	Doctor	Resident	Obstetrics	Obstetrics													100-200,000	Kericho	No	Yes	No	No	No	No	No	No	No	No		Yes		Once or Twice										Never
1222	26-35	Female	African	Married	Christian	Masters	Public	Nurse																200-300,000	Kiambu	No	Yes	No	No	No	No	No	No	No	No		Yes		Never
1223	36-45	Male	African	Married	Christian	Masters	Private	Allied																Prefer not to answer	Homa Bay												No
1224	26-35	Male	African	Single	Christian	Masters	Public	Doctor	Resident	Surgery	Surgery	No	No	No	Yes	No	No	No	No	No	No	No	No	Prefer not to answer	Nairobi	No	Yes	No	No	No	No	No	No	No	No		Yes		Weekly										Never
1225	26-35	Male	African	Married	Christian	Diploma	Other	Allied																<100,000	Narok												No
1226	26-35	Male	African	Married	Christian	Bachelors	Public	Doctor	House/Medical Officer	Psychiatry	Internal Medicine													100-200,000	Kiambu	No	Yes	Yes	No	No	No	No	No	No	No		Yes		Once or Twice	Once or Twice									Never
1227	26-35	Female	African	Married	Christian	Masters	Private	Doctor	House/Medical Officer	Internal Medicine	Internal Medicine													200-300,000	Nairobi	Yes	Yes	No	No	No	No	No	No	No	No		Yes	Never	Once or Twice										Never
1228	26-35	Female	African	Married	Christian	Masters	Public	Doctor	Resident	Psychiatry	Internal Medicine													100-200,000	Kericho	No	Yes	No	No	No	No	No	No	No	No		Yes		Weekly										Never
1229	18-25	Female	African	Single	Christian	Bachelors	Other	Allied																<100,000	Narok	No	Yes	No	No	No	No	No	No	No	No		Yes		Once or Twice										Monthly
1230		Female	African	Married	Christian	Masters	Public	Doctor	Resident	Radiology	Radiology													100-200,000	Kiambu	Yes	Yes	Yes	No	No	No	No	No	No	No		Yes	Never	Monthly	Never									Once or Twice
1231	18-25	Male	African	Single	Christian	Bachelors	Other	Allied																Prefer not to answer	Narok												No
1232	26-35	Male	African	Married	Christian	Diploma	Public	Allied																100-200,000	Kericho												No
1233		Female	African	Married	Christian	Masters	Public	Doctor	Resident	Internal Medicine	Internal Medicine													200-300,000	Nairobi	Yes	Yes	Yes	No	Yes	No	Yes	Yes	No	No		Yes	Never	Once or Twice	Never		Never		Never	Never				Once or Twice
1234	26-35	Female	African	Single	Christian	Bachelors	Public	Doctor	House/Medical Officer															100-200,000	Kericho	No	Yes	No	No	No	No	No	No	No	No		Yes		Never
1235		Female	African	Single	Christian	Diploma	Public	Nurse																<100,000	Kericho	No	Yes	No	No	No	No	No	No	No	No		Yes		Never
1236		Male	African	Married	Christian	Masters	Public	Doctor	Consultant	Infectious Disease	Internal Medicine													>300,000	Uasin Gishu												No
1237	26-35	Female	African	Single	Christian	Bachelors	Private	Doctor	Resident	Pediatrics	Pediatrics													100-200,000	Nairobi	No	Yes	No	No	No	No	No	No	No	No		Yes		Never
1238	26-35	Male	African	Single	Christian	Bachelors	Private	Doctor	Consultant															100-200,000	Bungoma	Yes	Yes	Yes	No	Yes	No	Yes	No	Yes	No		Yes	Weekly	Weekly	Monthly		Daily or Almost Daily		Monthly		Monthly		Once or Twice	Weekly
1239		Female	African	Married	Christian	Diploma	Public	Doctor	House/Medical Officer	Other	Other													<100,000		No	Yes	No	No	No	No	No	No	No	No		Yes		Monthly										Once or Twice
1240		Male	African	Married	Christian	Bachelors	Public	Allied																<100,000		No	Yes	No	No	No	No	No	No	No	No		Yes		Monthly										Monthly
1241	36-45	Female	African	Single	Christian	Masters	Public	Doctor	Resident	Internal Medicine	Internal Medicine													<100,000	Nairobi												No
1242	36-45	Female	African	Married	Muslim	Diploma	Public	Nurse																Prefer not to answer	Mombasa												No
1243	56+	Male	African	Married	Muslim	Bachelors	Public	Doctor	House/Medical Officer	Crtitical Care	Internal Medicine													Prefer not to answer	Mombasa												No
1244	26-35	Female	African	Married	Christian	Bachelors	Public	Doctor	House/Medical Officer	Pediatrics	Pediatrics													100-200,000	Mombasa	No	Yes	No	No	No	No	No	No	No	No		Yes		Never
1245	36-45	Male	African	Married	Christian	Bachelors	Private	Allied																Prefer not to answer	Mombasa												No
1246		Female	Asian	Married	Muslim	Masters	Private	Doctor	Resident	Internal Medicine	Internal Medicine													100-200,000	Nairobi												No
1247	26-35	Female	African	Married	Christian	Bachelors	Public	Doctor	Resident	Surgery	Surgery	No	No	No	No	No	No	Yes	Yes	Yes	No	Yes	Yes	200-300,000	Nairobi	Yes	Yes	Yes	No	No	No	No	No	Yes	No		Yes	Weekly	Daily or Almost Daily	Monthly						Daily or Almost Daily		Weekly	Daily or Almost Daily
1248		Female	African	Married	Christian	Bachelors	Private	Nurse																<100,000	Nairobi	No	No	No	Yes	No	No	No	No	No	No		Yes				Once or Twice
1249	26-35	Female	African	Married	Christian	Bachelors	Public	Nurse																100-200,000	Nairobi	No	Yes	Yes	No	No	No	No	No	No	No		Yes		Never	Never
1250	26-35	Female	African	Single	Christian	Diploma	Private	Allied																<100,000	Nairobi												No
1251		Female	African	Married	Christian	Bachelors	Private	Nurse																<100,000	Nairobi	No	Yes	No	No	No	No	No	No	No	No		Yes		Weekly										Never
1252	36-45	Male	African	Married	Christian	Bachelors	Private	Nurse																Prefer not to answer	Mombasa												No
1253	56+	Female	African	Married	Muslim	Masters		Doctor	Consultant	Obstetrics	Obstetrics													>300,000	Mombasa												No
1254	46-55	Male	African	Married	Christian	Masters	Private	Doctor	Consultant	Cardiology	Internal Medicine													Prefer not to answer	Mombasa	Yes	Yes	No	No	No	No	No	No	No	No		Yes	Never	Never
1255	46-55	Male	African	Married	Christian	Bachelors	Public	Allied																100-200,000	Mombasa	Yes	Yes	No	No	No	No	Yes	No	No	No		Yes	Weekly	Weekly					Once or Twice				Weekly	Weekly
1256	26-35	Female	African	Married	Christian	Bachelors	Public	Allied																Prefer not to answer	Mombasa												No
1257	26-35	Male	African	Married	Christian	Bachelors	Public	Nurse																Prefer not to answer	Mombasa												No
1258	36-45	Female	African	Married	Christian	Masters	Public	Doctor	Resident	Anesthesiology	Anesthesiology													Prefer not to answer	Mombasa												No
1259	46-55	Male	African	Married	Christian	Bachelors	Public	Allied																100-200,000	Mombasa												No
1260	26-35	Male	African	Married	Christian	Diploma	Private	Nurse																<100,000	Mombasa												No
1261		Female	Asian	Single	Christian	Doctorate	Public	Doctor	Consultant	Surgery	Surgery	Yes	No	No	No	No	No	No	No	No	No	No	No	>300,000	Nairobi	Yes	Yes	Yes	No	Yes	No	Yes	Yes	Yes	No		Yes	Weekly	Weekly	Once or Twice		Monthly		Weekly	Never	Once or Twice		Daily or Almost Daily	Daily or Almost Daily
1262		Female	African	Single	Christian	Masters	Private	Doctor	Consultant	Internal Medicine	Internal Medicine													100-200,000	Nairobi	No	Yes	No	Yes	Yes	No	Yes	No	Yes	No		Yes		Monthly		Never	Monthly		Never		Monthly			Monthly
1263	26-35	Female	African	Single	Christian	Diploma	Private	Nurse																<100,000	Kiambu	No	Yes	No	No	No	No	No	No	No	No		Yes		Once or Twice										Never
1264		Female	African	Single	Christian	Masters	Public	Doctor	Resident	Surgery	Surgery	No	No	No	No	No	No	No	Yes	No	No	No	No	200-300,000	Nairobi	Yes	Yes	Yes	No	No	No	Yes	No	No	No		Yes	Once or Twice	Daily or Almost Daily	Never				Daily or Almost Daily				Never	Daily or Almost Daily
1265		Female	African	Married	Christian	Diploma	Faith	Nurse																<100,000	Tharaka Nithi	No	Yes	No	No	No	No	No	No	No	No		Yes		Once or Twice										Never
1266		Female	African	Married	Christian	Diploma	Faith	Nurse																<100,000	Tharaka Nithi	No	Yes	No	No	No	No	No	No	No	No		Yes		Once or Twice										Never
1267		Male	African	Single	Christian	Diploma	Public	Nurse																<100,000	Tharaka Nithi	No	Yes	No	No	No	No	No	No	No	No		Yes		Never
1268	26-35	Male	African	Married	Christian	Bachelors	Public	Nurse																<100,000	Tharaka Nithi	No	Yes	Yes	No	No	No	No	No	No	No		Yes		Never	Never
1269	36-45	Male	African	Married	Christian	Bachelors	Private	Doctor	Resident	Surgery	Surgery	No	No	No	No	No	No	No	No	No	No	No	Yes	100-200,000	Tharaka Nithi	No	Yes	Yes	No	No	No	No	No	No	No		Yes		Never	Never
1270	26-35	Female	African	Single	Others	Bachelors	Faith	Doctor	Consultant	Internal Medicine	Internal Medicine													100-200,000	Tharaka Nithi												No
1271		Male	African	Single	Christian	Diploma	Private	Nurse																<100,000	Tharaka Nithi												No
1272	36-45	Male	African	Married	Christian	Bachelors	Private	Doctor	House/Medical Officer	Family Medicine	Family Medicine													200-300,000	Tharaka Nithi	No	Yes	No	No	No	No	No	No	No	No		Yes		Never
1273		Female	African	Single	Christian	Diploma	Faith	Nurse																<100,000	Tharaka Nithi	No	Yes	No	No	No	No	No	No	No	No		Yes		Never
1274	26-35	Male	African	Single	Muslim	Diploma	Private	Nurse																<100,000	Embu	No	Yes	No	No	No	No	No	No	No	No		Yes		Never
1275	26-35	Male	African	Single	Others	Diploma	Private	Nurse																<100,000	Tharaka Nithi	No	Yes	No	No	No	No	No	No	No	No		Yes		Never
1276	18-25	Female	African	Single	Christian	Bachelors	Faith	Allied																<100,000	Embu												No
1277		Male	African	Single	Christian	Diploma	Private	Nurse																<100,000	Embu	No	Yes	No	No	No	No	No	No	No	No		Yes		Never
1278	26-35	Male	African	Single	Christian	Diploma	Private	Nurse																<100,000	Embu												No
1279		Prefer not to answer	African	Married	Christian	Diploma	Private	Nurse																<100,000	Embu												No
1280	26-35	Male	African	Single	Christian	Diploma	Private	Nurse																<100,000	Tharaka Nithi												No
1281		Female	African	Single	Christian	Diploma	Public	Nurse																<100,000	Tharaka Nithi												No
1282		Male	African	Single	Christian	Diploma	Public	Nurse																<100,000	Tharaka Nithi												No
1283	26-35	Female	African	Single	Christian	Bachelors	Faith	Nurse																<100,000	Tharaka Nithi	No	Yes	No	No	No	No	No	No	No	No		Yes		Never
1284	26-35	Female	African	Married	Christian	Diploma	Faith	Nurse																<100,000	Tharaka Nithi												No
1285		Male	African	Married	Christian	Bachelors	Private	Nurse																<100,000	Tharaka Nithi												No
1286		Female	African	Single	Christian	Diploma	Private	Nurse																<100,000	Tharaka Nithi												No
1287		Male	African	Single	Christian	Bachelors	Private	Nurse																<100,000	Tharaka Nithi												No
1288		Female	African	Single	Christian	Diploma	Private	Nurse																<100,000	Tharaka Nithi												No
1289	26-35	Male	African	Married	Christian	Bachelors	Faith	Nurse																<100,000	Tharaka Nithi	No	Yes	No	No	No	No	No	No	No	No		Yes		Never
1290		Female	African	Single	Christian	Bachelors	Private	Nurse																<100,000	Tharaka Nithi												No
1291	26-35	Male	African	Single	Christian	Diploma	Private	Nurse																<100,000	Tharaka Nithi	No	Yes	No	No	No	No	No	No	No	No		Yes		Never
1292		Male	African	Single	Christian	Diploma	Faith	Nurse																<100,000	Tharaka Nithi	No	Yes	No	No	No	No	No	No	No	No		Yes		Never
1293		Female	African	Married	Muslim	Diploma	Private	Nurse																<100,000	Tharaka Nithi												No
1294	36-45	Female	African	Single	Christian	Diploma	Private	Allied																<100,000	Tharaka Nithi												No
1295	26-35	Male	African	Married	Christian	Diploma	Private	Nurse																<100,000	Tharaka Nithi	No	Yes	No	No	No	No	No	No	No	No		Yes		Never
1296	26-35	Male	African	Single	Christian	Diploma	Faith	Allied																<100,000	Tharaka Nithi												No
1297		Male	African	Single	Christian	Diploma	Faith	Allied																<100,000	Tharaka Nithi												No
1298	26-35	Male	African	Single	Christian	Diploma	Faith	Allied																<100,000	Tharaka Nithi	No	Yes	No	No	No	No	No	No	No	No		Yes		Once or Twice										Once or Twice
1299	26-35	Male	African	Single	Christian	Diploma	Faith	Allied																<100,000	Tharaka Nithi												No
1300	26-35	Male	African	Single	Christian	Diploma	Faith	Allied																<100,000	Tharaka Nithi	No	Yes	No	No	No	No	No	No	No	No		Yes		Never
1301	26-35	Female	African	Single	Christian	Bachelors	Faith	Allied																<100,000	Tharaka Nithi												No
1302	18-25	Female	African	Single	Christian	Diploma	Faith	Allied																<100,000	Tharaka Nithi												No
1303	26-35	Male	African	Single	Christian	Diploma	Faith	Nurse																<100,000	Tharaka Nithi	No	Yes	No	No	No	No	No	No	No	No		Yes		Never
1304	26-35	Male	African	Married	Christian	Diploma	Faith	Nurse																<100,000	Tana River												No
1305	26-35	Male	Caucasian	Married	Christian	Diploma	Faith	Allied																<100,000	Tharaka Nithi	No	Yes	No	No	No	No	No	No	No	No		Yes		Never
1306	46-55	Female	African	Married	Christian	Diploma	Faith	Nurse																<100,000	Tharaka Nithi												No
1307	56+	Male	African	Married	Christian	Diploma	Faith	Nurse																<100,000	Tharaka Nithi	No	Yes	No	No	No	No	No	No	No	No		Yes		Never
1308	46-55	Female	African	Married	Christian	Diploma	Faith	Nurse																<100,000	Tharaka Nithi												No
1309	36-45	Female	African	Married	Christian	Diploma	Faith	Nurse																<100,000	Tharaka Nithi												No
1310	36-45	Male	African	Married	Christian	Diploma	Private	Allied																<100,000	Tharaka Nithi	No	Yes	No	No	No	No	No	No	No	No		Yes		Never
1311	46-55	Female	African	Married	Christian	Diploma	Faith	Nurse																<100,000	Tharaka Nithi												No
1312	18-25	Male	African	Single	Christian	Diploma	Faith	Allied																<100,000	Tharaka Nithi												No
1313	26-35	Female	African	Single	Christian	Diploma	Public	Nurse																<100,000	Tharaka Nithi	No	Yes	No	No	No	No	No	No	No	No		Yes		Never
1314	26-35	Female	African	Single	Christian	Diploma	Faith	Nurse																<100,000	Tharaka Nithi	No	Yes	No	No	No	No	No	No	No	No		Yes		Never
1315	26-35	Male	African	Married	Christian	Diploma	Faith	Allied																<100,000	Tharaka Nithi	No	Yes	No	No	No	No	No	No	No	No		Yes		Once or Twice										Never
1316	26-35	Female	African	Married	Christian	Diploma	Private	Nurse																<100,000	Tharaka Nithi	No	Yes	No	No	No	No	No	No	No	No		Yes		Never
1317	26-35	Female	African	Single	Christian	Diploma	Other	Nurse																<100,000	Tharaka Nithi	No	Yes	No	No	No	No	No	No	No	No		Yes		Never
1318	26-35	Female	African	Single	Christian	Diploma	Private	Nurse																<100,000	Tharaka Nithi	No	Yes	No	No	No	No	No	No	No	No		Yes		Never
1319	26-35	Female	African	Single	Christian	Bachelors	Faith	Nurse																<100,000	Tharaka Nithi												No
1320	26-35	Male	African	Single	Christian	Diploma	Faith	Allied																<100,000	Tharaka Nithi	No	Yes	No	No	No	No	No	No	No	No		Yes		Never
1321	26-35	Male	African	Single	Christian	Diploma	Private	Allied																<100,000	Tharaka Nithi												No
1322	26-35	Male	African	Single	Christian	Diploma	Faith	Allied																<100,000	Tharaka Nithi	No	Yes	No	No	No	No	No	No	No	No		Yes		Never
1323	26-35	Male	African	Single	Christian	Diploma	Private	Allied																<100,000	Tharaka Nithi	No	Yes	No	No	No	No	No	No	No	No		Yes		Never
1324	26-35	Male	African	Single	Christian	Diploma	Public	Nurse																<100,000	Tharaka Nithi	No	Yes	No	No	No	No	No	No	No	No		Yes		Never
1325	26-35	Male	African	Single	Christian	Diploma	Private	Nurse																<100,000	Tharaka Nithi	No	Yes	No	No	No	No	No	No	No	No		Yes		Never
1326	26-35	Female	African	Single	Christian	Diploma	Faith	Nurse																<100,000	Tharaka Nithi	No	Yes	No	No	No	No	No	No	No	No		Yes		Never
1327	26-35	Male	African	Single	Christian	Diploma	Public	Nurse																<100,000	Tharaka Nithi												No
1328	26-35	Male	African	Single	Christian	Diploma	Faith	Allied																<100,000	Tharaka Nithi	No	Yes	No	No	No	No	No	No	No	No		Yes		Never
1329	26-35	Female	African	Married	Christian	Diploma	Faith	Nurse																<100,000	Tharaka Nithi	No	Yes	No	No	No	No	No	No	No	No		Yes		Never
1330	36-45	Male	African	Single	Christian	Diploma	Private	Nurse																<100,000	Tharaka Nithi	No	Yes	No	No	No	No	No	No	No	No		Yes		Never
1331	26-35	Female	African	Single	Christian	Diploma	Faith	Nurse																<100,000	Tharaka Nithi	No	Yes	No	No	No	No	No	No	No	No		Yes		Never
1332	26-35	Male	African	Single	Christian	Diploma	Faith	Nurse																<100,000	Tharaka Nithi	No	Yes	No	No	No	No	No	No	No	No		Yes		Never
1333	26-35	Male	African	Single	Christian	Diploma	Faith	Nurse																<100,000	Tharaka Nithi	No	Yes	No	No	No	No	No	No	No	No		Yes		Never
1334	26-35	Male	African	Single	Christian	Diploma	Faith	Nurse																<100,000	Tharaka Nithi	No	Yes	No	No	No	No	No	No	No	No		Yes		Never
1335	36-45	Male	African	Married	Christian	Diploma	Faith	Nurse																<100,000	Tharaka Nithi	No	Yes	No	No	No	No	No	No	No	No		Yes		Never
1336	26-35	Female	African	Married	Christian	Diploma	Faith	Nurse																<100,000	Tharaka Nithi	No	Yes	No	No	No	No	No	No	No	No		Yes		Never
1337	36-45	Male	African	Married	Christian	Diploma	Faith	Nurse																<100,000	Tharaka Nithi	No	Yes	No	No	No	No	No	No	No	No		Yes		Never
1338	26-35	Female	African	Single	Christian	Bachelors	Faith	Nurse																<100,000	Tharaka Nithi	No	Yes	No	No	No	No	No	No	No	No		Yes		Never
1339	36-45	Female	African	Married	Christian	Diploma	Faith	Nurse																<100,000	Tharaka Nithi	No	Yes	No	No	No	No	No	No	No	No		Yes		Never
1340	36-45	Male	African	Single	Christian	Diploma	Faith	Nurse																<100,000	Tharaka Nithi	No	Yes	No	No	No	No	No	No	No	No		Yes		Never
1341	26-35	Female	African	Married	Christian	Diploma	Faith	Nurse																<100,000	Tharaka Nithi	No	Yes	No	No	No	No	No	No	No	No		Yes		Never
1342	26-35	Female	African	Single	Christian	Diploma	Faith	Nurse																<100,000	Tharaka Nithi												No
1343	26-35	Male	African	Married	Christian	Diploma	Faith	Nurse																<100,000	Tharaka Nithi	No	Yes	No	No	No	No	No	No	No	No		Yes		Never
1344	36-45	Male	African	Married	Christian	Diploma	Faith	Allied																<100,000	Tharaka Nithi	No	Yes	No	No	No	No	No	No	No	No		Yes		Never
1345	26-35	Female	African	Married	Christian	Diploma	Faith	Allied																<100,000	Tharaka Nithi	No	Yes	No	No	No	No	No	No	No	No		Yes		Never
1346	26-35	Female	African	Married	Christian	Diploma	Faith	Allied																<100,000	Tharaka Nithi												No
1347	26-35	Female	African	Married	Christian	Diploma	Faith	Nurse																<100,000	Tharaka Nithi												No
1348	26-35	Female	African	Married	Christian	Diploma	Faith	Nurse																<100,000	Tharaka Nithi												No
1349	26-35	Female	African	Single	Christian	Diploma	Faith	Allied																<100,000	Tharaka Nithi												No
1350	26-35	Female	African	Married	Christian	Diploma	Faith	Nurse																<100,000	Tharaka Nithi	No	Yes	No	No	No	No	No	No	No	No		Yes		Never
1351	26-35	Female	African	Single	Christian	Diploma	Faith	Nurse																<100,000	Tharaka Nithi	No	Yes	No	No	No	No	No	No	No	No		Yes		Never
1352	26-35	Female	African	Single	Christian	Diploma	Private	Nurse																<100,000	Tharaka Nithi												No
1353	26-35	Female	African	Single	Christian	Diploma	Private	Nurse																<100,000	Tharaka Nithi												No
1354	26-35	Female	African	Single	Christian	Diploma	Faith	Nurse																<100,000	Tharaka Nithi	No	Yes	No	No	No	No	No	No	No	No		Yes		Never
1355	26-35	Female	African	Single	Muslim	Diploma	Faith	Allied																<100,000	Tharaka Nithi												No
1356	26-35	Female	African	Married	Christian	Diploma	Faith	Nurse																<100,000	Tharaka Nithi	No	Yes	No	No	No	No	No	No	No	No		Yes		Never
1357	26-35	Female	African	Single	Christian	Diploma	Faith	Nurse																<100,000	Tharaka Nithi	No	Yes	No	No	No	No	No	No	No	No		Yes		Never
1358	26-35	Female	African	Single	Christian	Diploma	Faith	Nurse																<100,000	Tharaka Nithi	No	Yes	No	No	No	No	No	No	No	No		Yes		Never
1359	26-35	Prefer not to answer	African	Married	Christian	Diploma	Faith	Nurse																<100,000	Tharaka Nithi	Yes	Yes	No	No	No	No	Yes	No	No	No		Yes	Never	Once or Twice					Never					Once or Twice
1360	26-35	Prefer not to answer	African	Single	Christian	Bachelors	Faith	Nurse																<100,000	Tharaka Nithi	Yes	Yes	No	No	No	No	Yes	No	Yes	No		Yes	Once or Twice	Once or Twice					Daily or Almost Daily		Never		Never	Never
1361	36-45	Female	African	Married	Christian	Diploma	Faith	Nurse																<100,000	Tharaka Nithi	No	Yes	No	No	No	No	No	No	No	No		Yes		Never
1362	36-45	Female	African	Single	Christian	Diploma	Faith	Nurse																<100,000	Tharaka Nithi	No	Yes	No	No	No	No	No	No	No	No		Yes		Never
1363	26-35	Female	African	Married	Christian	Diploma	Faith	Nurse																<100,000	Tharaka Nithi	No	Yes	No	No	No	No	No	No	No	No		Yes		Never
1364	26-35	Female	African	Married	Christian	Diploma	Faith	Nurse																<100,000	Tharaka Nithi	No	Yes	No	No	No	No	No	No	No	No		Yes		Once or Twice										Never
1365	26-35	Female	African	Single	Christian	Diploma	Faith	Nurse																<100,000	Tharaka Nithi	No	Yes	No	No	No	No	No	No	No	No		Yes		Never
1366	26-35	Male	African	Single	Christian	Diploma	Faith	Allied																<100,000	Tharaka Nithi	No	Yes	No	No	No	No	No	No	No	No		Yes		Never
1367	26-35	Female	African	Married	Christian	Bachelors	Faith	Nurse																<100,000	Tharaka Nithi	No	Yes	No	No	No	No	No	No	No	No		Yes		Never
1368	26-35	Female	African	Single	Christian	Diploma	Faith	Allied																<100,000	Tharaka Nithi												No
1369	26-35	Male	African	Single	Christian	Diploma	Faith	Nurse																<100,000	Tharaka Nithi	No	Yes	No	No	No	No	No	No	No	No		Yes		Never
1370	26-35	Male	African	Married	Christian	Diploma	Faith	Nurse																<100,000	Tharaka Nithi	No	Yes	No	No	No	No	No	No	No	No		Yes		Never
1371	26-35	Male	African	Single	Christian	Diploma	Private	Nurse																<100,000	Tharaka Nithi	No	Yes	No	No	No	No	No	No	No	No		Yes		Never
1372	26-35	Female	African	Single	Christian	Diploma	Faith	Nurse																<100,000	Tharaka Nithi	No	Yes	No	No	No	No	No	No	No	No		Yes		Never
1373	26-35	Female	African	Single	Christian	Diploma	Faith	Nurse																<100,000	Tharaka Nithi	No	Yes	No	No	No	No	No	No	No	No		Yes		Never
1374	26-35	Male	African	Single	Christian	Bachelors	Faith	Nurse																	Tharaka Nithi	No	Yes	No	No	No	No	No	No	No	No		Yes		Never
1375	26-35	Female	African	Single	Christian	Diploma	Faith	Nurse																<100,000	Tharaka Nithi	No	Yes	No	No	No	No	No	No	No	No		Yes		Never
1376	26-35	Male	African	Single	Christian	Diploma	Faith	Allied																<100,000	Tharaka Nithi	No	Yes	No	No	No	No	No	No	No	No		Yes		Never
1377	26-35	Male	African	Married	Christian	Diploma	Private	Nurse																<100,000	Tharaka Nithi	No	Yes	No	No	No	No	No	No	No	No		Yes		Never
1378	26-35	Female	African	Single	Christian	Bachelors	Faith	Allied																<100,000	Tharaka Nithi	No	Yes	No	No	No	No	No	No	No	No		Yes		Never
1379	26-35	Male	African	Married	Christian	Diploma	Faith	Allied																<100,000	Tharaka Nithi	No	Yes	No	No	No	No	No	No	No	No		Yes		Never
1380	18-25	Female	African	Single	Christian	Diploma	Faith	Allied																<100,000	Tharaka Nithi	No	Yes	No	No	No	No	No	No	No	No		Yes		Never
1381	26-35	Male	African	Single	Christian	Diploma	Faith	Allied																<100,000	Tharaka Nithi	No	Yes	No	No	No	No	No	No	No	No		Yes		Never
1382	26-35	Male	African	Single	Christian	Diploma	Faith	Nurse																<100,000	Tharaka Nithi	No	Yes	No	No	No	No	No	No	No	No		Yes		Never
1383	26-35	Female	African	Married	Christian	Diploma	Faith	Allied																<100,000	Tharaka Nithi	No	Yes	No	No	No	No	No	No	No	No		Yes		Never
1384	36-45	Female	African	Other	Others	Masters	Private	Doctor	Consultant	Pathology	Pathology													>300,000	Nairobi	No	Yes	No	No	No	No	No	No	No	No		Yes		Monthly										Never
1385		Female	African	Single	Christian	Bachelors	Private	Allied																<100,000		No	Yes	Yes	No	No	No	No	No	No	No		Yes		Weekly	Never									Never
1386		Female	African	Single	Christian	Bachelors	Private	Allied																<100,000	Nairobi	No	Yes	Yes	No	No	No	No	No	No	No		Yes		Once or Twice	Once or Twice									Once or Twice
1387		Male	African	Single	Others	Masters	Faith	Doctor	Consultant	Pathology	Pathology													>300,000	Nairobi	Yes	Yes	Yes	No	Yes	No	No	No	No	No		Yes	Never	Weekly	Never		Never							Never
1388	26-35	Male	African	Married	Christian	Bachelors	Private	Allied																<100,000	Kiambu	No	Yes	No	No	No	No	No	No	No	No		Yes		Weekly										Once or Twice
1389		Female	Asian	Married	Muslim	Bachelors	Private	Doctor	Consultant															100-200,000	Nairobi	No	Yes	No	No	No	No	No	No	No	No		Yes		Once or Twice										Once or Twice
1390		Prefer not to answer	African	Married	Christian	Diploma	Private	Nurse																<100,000	Nairobi	No	Yes	No	No	No	No	No	No	No	No		Yes		Once or Twice										Once or Twice
1391	26-35	Female	African	Single	Christian	Diploma	Private	Allied																<100,000	Kilifi												No
1392		Prefer not to answer	African	Married	Christian	Bachelors	Private	Allied																Prefer not to answer	Nairobi	No	Yes	No	No	No	No	No	No	No	No		Yes		Never
1393		Female	African	Single	Christian	Masters	Private	Doctor	Fellow	Cardiology	Internal Medicine													Prefer not to answer	Nairobi	No	Yes	No	No	No	No	Yes	No	No	No		Yes		Once or Twice					Monthly					Never
1394		Male	Asian	Married	Muslim	Masters	Private	Allied																>300,000	Nairobi	No	Yes	No	No	No	No	No	No	No	No		Yes		Monthly										Once or Twice
1395	36-45	Male	African	Married	Christian	Diploma	Private	Allied																<100,000	Nairobi	Yes	Yes	No	No	No	No	No	Yes	No	No		Yes	Never	Never						Never
1396		Female	African	Single	Christian	Bachelors	Other	Allied																<100,000	Nairobi	No	No	Yes	No	No	No	Yes	No	No	No		Yes			Monthly				Never
1397		Female	African	Married	Christian	Masters	Private	Allied																<100,000	Nairobi	No	Yes	No	No	No	No	No	No	No	No		Yes		Never
1398		Female	African	Single	Christian	Bachelors	Private	Nurse																<100,000	Nairobi	No	Yes	No	No	No	No	No	No	No	No		Yes		Once or Twice										Once or Twice
1399		Female	African	Married	Christian	Bachelors	Private	Allied																100-200,000	Nairobi	No	Yes	No	No	No	No	No	No	No	No		Yes		Once or Twice										Once or Twice
1400		Female	African	Married	Christian	Bachelors	Private	Nurse																100-200,000	Nyandarua												No
1401	26-35	Female	African	Married	Christian	Diploma	Private	Nurse																<100,000	Kiambu	No	Yes	No	No	No	No	No	No	No	No		Yes		Once or Twice										Never
1402	36-45	Female	African	Other	Christian	Diploma	Private	Allied																<100,000	Nairobi	No	Yes	No	No	No	No	Yes	No	No	No		Yes		Never					Never
1403		Male	African	Married	Christian	Diploma	Private	Nurse																<100,000													No
1404		Female	African	Married	Christian	Diploma	Private	Allied																<100,000	Nairobi	No	Yes	No	Yes	No	No	No	No	No	No		Yes		Never		Weekly
1405	26-35	Female	African	Married	Christian	Diploma	Private	Nurse																100-200,000	Nairobi	No	Yes	No	No	No	No	No	No	No	No		Yes		Never
1406		Female	African		Christian	Masters	Private	Allied																		No	Yes	No	No	No	No	No	No	No	No		Yes		Weekly										Weekly
1407		Male	African	Married	Christian	Bachelors	Private	Allied																<100,000	Nairobi	No	Yes	No	No	No	No	No	No	No	No		Yes		Once or Twice										Once or Twice
1408	26-35	Male	African	Single	Christian	Diploma	Faith	Allied																<100,000	Tharaka Nithi												No
1409	26-35	Male	African	Married	Christian	Diploma	Faith	Allied																<100,000	Tharaka Nithi												No
1410	26-35	Female	African	Single	Christian	Diploma	Faith	Nurse																<100,000	Tharaka Nithi	No	Yes	No	No	No	No	No	No	No	No		Yes		Never
1411	36-45	Female	African	Married	Christian	Masters	Private	Doctor	Consultant	Pediatrics	Pediatrics													Prefer not to answer	Nairobi	No	Yes	No	No	No	No	No	No	No	No		Yes		Monthly										Never
1412		Male	African	Single	Christian	Diploma	Private	Nurse																<100,000		No	Yes	No	No	No	No	No	No	No	No		Yes		Weekly										Never
1413	46-55	Female	African	Single	Christian	Bachelors	Public	Nurse																100-200,000	Kitui												No
1414	26-35	Female	African	Married	Christian	Diploma	Public	Nurse																<100,000	Kitui												No
1415		Male	African	Married	Christian	Diploma	Private	Allied																<100,000	Kirinyaga	No	Yes	No	No	No	No	No	No	No	No		Yes		Never
1416	26-35	Male	African	Married	Christian	Bachelors	Private	Nurse																<100,000	Meru												No
1417	36-45	Female	African	Married	Christian	Bachelors	Public	Allied																<100,000	Muranga	No	Yes	No	No	No	No	No	No	No	No		Yes		Once or Twice										Never
1418	56+	Female	Other	Other	Christian	Masters	Faith	Nurse																Prefer not to answer	Kiambu												No
1419	46-55	Female	African	Married	Christian	Diploma	Other	Allied																<100,000	Embu												No
1420	26-35	Female	African	Single	Christian	Diploma	Faith	Nurse																<100,000	Meru	No	Yes	No	No	No	No	No	No	No	No		Yes		Never
1421	46-55	Male	African	Married	Christian	Diploma	Public	Allied																<100,000	Meru	No	Yes	No	No	No	No	No	No	No	Yes	Miraa	Yes		Never								Weekly
1422	26-35	Female	African	Single	Christian	Diploma	Public	Nurse																<100,000	Meru	No	Yes	No	No	No	No	No	No	No	No		Yes		Never
1423	26-35	Female	African	Married	Christian	Diploma	Public	Nurse																<100,000	Meru	No	Yes	No	No	No	No	No	No	No	No		Yes		Never
1424	26-35	Female	African	Married	Christian	Diploma	Public	Nurse																<100,000	Meru	No	Yes	No	No	No	No	No	No	No	No		Yes		Never
1425	46-55	Male	African	Married	Christian	Bachelors	Public	Nurse																<100,000	Meru	No	Yes	No	No	No	No	No	No	No	No		Yes		Never
1426	26-35	Female	African	Married	Christian	Diploma	Public	Nurse																<100,000	Meru	No	Yes	No	No	No	No	No	No	No	No		Yes		Never
1427	36-45	Female	African	Married	Christian	Diploma	Public	Nurse																<100,000	Meru												No
1428	26-35	Female	African	Married	Christian	Diploma	Public	Nurse																<100,000	Meru												No
1429	26-35	Female	African	Single	Christian	Diploma	Public	Nurse																<100,000	Meru	No	Yes	No	No	No	No	No	No	No	No		Yes		Never
1430	26-35	Female	African	Married	Muslim	Diploma	Public	Nurse																<100,000	Meru	No	Yes	No	No	No	No	No	No	No	No		Yes		Never
1431	26-35	Female	African	Single	Christian	Diploma	Public	Nurse																<100,000	Meru	No	Yes	No	No	No	No	No	No	No	No		Yes		Never
1432	26-35	Female	African	Married	Christian	Diploma	Public	Nurse																<100,000	Meru	Yes	Yes	No	No	No	No	No	No	No	No		Yes	Once or Twice	Once or Twice									Once or Twice	Once or Twice
1433	36-45	Female	African	Married	Christian	Bachelors	Private	Nurse																<100,000	Busia												No
1434	18-25	Female	African	Single	Christian	Diploma	Faith	Allied																<100,000	Tharaka Nithi												No
1435	26-35	Female	African	Married	Christian	Diploma	Faith	Allied																<100,000	Tharaka Nithi												No
1436	26-35	Male	African	Married	Christian	Diploma	Faith	Allied																<100,000	Tharaka Nithi	No	Yes	No	No	No	No	No	No	No	No		Yes		Never
1437	36-45	Female	African	Married	Christian	Diploma	Faith	Nurse																<100,000	Tharaka Nithi												No
1438	26-35	Female	African	Single	Christian	Diploma	Faith	Nurse																<100,000	Tharaka Nithi	No	Yes	No	No	No	No	No	No	No	No		Yes		Never
1439	26-35	Female	African	Single	Christian	Bachelors	Private	Doctor	House/Medical Officer	Other	Other													200-300,000	Kiambu	No	Yes	Yes	No	No	No	No	No	No	No		Yes		Monthly	Never									Never
1440	46-55	Female	African	Single	Christian	Bachelors	Private	Nurse																100-200,000	Nairobi	No	Yes	No	No	No	No	No	No	No	No		Yes		Monthly										Monthly
1441	26-35	Female	African	Married	Christian	Bachelors	Public	Allied																100-200,000	Machakos												No
1442	26-35	Female	African	Single	Christian	Bachelors	Private	Nurse																<100,000	Garissa												No
1443	26-35	Female	African	Married	Christian	Diploma	Faith	Allied																<100,000	Tharaka Nithi												No
1444	26-35	Male	African	Married	Christian	Diploma	Faith	Allied																<100,000	Tharaka Nithi	No	Yes	No	No	No	No	No	No	No	No		Yes		Never
1445	36-45	Male	African	Married	Christian	Diploma	Faith	Allied																<100,000	Tharaka Nithi												No
1446	46-55	Male	African	Married	Christian	Diploma	Faith	Allied																<100,000	Tharaka Nithi	No	Yes	No	No	No	No	No	No	No	No		Yes		Weekly										Weekly
1447	36-45	Male	African	Single	Christian	Bachelors	Faith	Allied																<100,000	Tharaka Nithi	No	Yes	No	No	No	No	No	No	No	No		Yes		Weekly										Weekly
1448	26-35	Male	African	Single	Christian	Diploma	Faith	Allied																<100,000	Tharaka Nithi												No
1449	26-35	Male	African	Married	Christian	Diploma	Faith	Nurse																<100,000	Tharaka Nithi	No	Yes	No	No	No	No	No	No	No	No		Yes		Never
1450	26-35	Male	African	Married	Others	Bachelors	Faith	Nurse																<100,000	Tharaka Nithi	Yes	Yes	No	No	No	No	No	No	No	No		Yes	Weekly	Weekly									Weekly	Weekly
1451	26-35	Female	African	Single	Christian	Diploma	Faith	Allied																<100,000	Tharaka Nithi	Yes	Yes	No	No	No	No	No	No	No	No		Yes	Weekly	Weekly									Never	Never
1452	46-55	Female	African	Married	Christian	Diploma	Faith	Nurse																<100,000	Tharaka Nithi												No
1453	26-35	Female	African	Married	Christian	Diploma	Faith	Nurse																<100,000	Tharaka Nithi												No
1454	36-45	Male	African	Single	Christian	Diploma	Faith	Nurse																<100,000	Tharaka Nithi	Yes	Yes	No	No	No	No	No	No	No	No		Yes	Weekly	Weekly									Never	Never
1455	26-35	Male	African	Single	Christian	Diploma	Faith	Nurse																<100,000	Tharaka Nithi												No
1456	26-35	Male	African	Single	Christian	Bachelors	Faith	Nurse																<100,000	Tharaka Nithi	No	Yes	No	No	No	No	No	No	No	No		Yes		Monthly										Never
1457	36-45	Female	African	Married	Christian	Diploma	Faith	Nurse																<100,000		No	Yes	No	No	No	No	No	No	No	No		Yes		Never
1458	26-35	Male	African	Single	Christian	Diploma	Faith	Allied																<100,000	Tharaka Nithi	No	Yes	No	No	No	No	No	No	No	No		Yes		Never
1459	26-35	Female	African	Married	Christian	Diploma	Faith	Nurse																<100,000	Tharaka Nithi	No	Yes	No	No	No	No	No	No	No	No		Yes		Never
1460	36-45	Female	African	Married	Christian	Bachelors	Faith	Nurse																<100,000	Tharaka Nithi												No
1461	26-35	Male	African	Single	Christian	Bachelors	Faith	Allied																<100,000	Tharaka Nithi	No	Yes	No	No	No	No	No	No	No	No		Yes		Never
1462	26-35	Female	African	Married	Christian	Diploma	Faith	Nurse																<100,000	Tharaka Nithi												No
1463	26-35	Male	African	Married	Christian	Bachelors	Faith	Nurse																<100,000	Tharaka Nithi	No	Yes	No	No	No	No	No	No	No	No		Yes		Never
1464	26-35	Male	African	Single	Christian	Bachelors	Faith	Nurse																<100,000	Tharaka Nithi	Yes	Yes	No	No	No	No	No	No	No	No		Yes	Never	Never
1465	36-45	Male	African	Married	Christian	Diploma	Faith	Allied																<100,000	Tharaka Nithi	No	Yes	No	No	No	No	No	No	No	No		Yes		Never
1466	26-35	Male	African	Single	Christian	Diploma	Faith	Nurse																<100,000	Tharaka Nithi												No
1467	26-35	Male	African	Single	Christian	Diploma	Faith	Allied																<100,000	Tharaka Nithi	Yes	Yes	No	No	No	No	No	No	No	No		Yes	Monthly	Monthly									Never	Never
1468	26-35	Female	African	Married	Christian	Diploma	Faith	Allied																<100,000	Tharaka Nithi												No
1469	26-35	Female	African	Single	Christian	Diploma	Faith	Nurse																<100,000	Tharaka Nithi												No
1470	26-35	Male	African	Single	Christian	Diploma	Private	Allied																<100,000	Tharaka Nithi												No
1471	26-35	Female	African	Married	Christian	Diploma	Faith	Allied																<100,000	Tharaka Nithi												No
1472	26-35	Male	African	Single	Christian	Bachelors	Faith	Allied																<100,000	Tharaka Nithi	No	Yes	No	No	No	No	No	No	No	No		Yes		Never
1473	26-35	Male	African	Married	Muslim	Bachelors	Faith	Nurse																<100,000	Tharaka Nithi												No
1474	26-35	Female	African	Single	Christian	Diploma	Private	Allied																<100,000	Tharaka Nithi												No
1475	26-35	Female	African	Single	Christian	Diploma	Faith	Allied																<100,000	Tharaka Nithi	No	Yes	No	No	No	No	No	No	No	No		Yes		Never
1476	26-35	Female	African	Married	Christian	Diploma	Faith	Nurse																<100,000	Tharaka Nithi	No	Yes	No	No	No	No	No	No	No	No		Yes		Never
1477	36-45	Male	African	Married	Christian	Bachelors	Faith	Allied																<100,000	Tharaka Nithi												No
1478		Female	African	Married	Christian	Bachelors	Private	Nurse																<100,000		No	Yes	No	No	No	No	No	No	No	No		Yes		Daily or Almost Daily										Daily or Almost Daily
1479		Female	African	Married	Christian	Bachelors	Private	Nurse																100-200,000	Nairobi												No
1480		Female	African	Married		Diploma	Private	Nurse																<100,000	Kajiado												No
1481	26-35	Female	African	Single	Christian	Diploma	Private	Nurse																<100,000	Nairobi	No	Yes	No	No	No	No	No	No	No	No		Yes		Once or Twice										Never
1482	18-25	Female	African	Single	Christian	Bachelors	Public	Doctor	Medical Student	Internal Medicine	Internal Medicine													Prefer not to answer	Nairobi	Yes	Yes	Yes	No	No	No	No	No	No	No		Yes	Monthly	Weekly	Once or Twice								Never	Never
1483		Female	African	Married	Christian	Masters	Private	Nurse																100-200,000	Nairobi	No	Yes	No	Yes	No	No	No	No	No	No		Yes		Monthly		Never								Never
1484	26-35	Female	African	Married	Muslim	Bachelors	Public	Nurse																<100,000	Marsabit												No
1485	36-45	Male	African	Single	Muslim	Bachelors	Public	Doctor	House/Medical Officer	Internal Medicine	Internal Medicine													Prefer not to answer	Marsabit	Yes	No	No	No	Yes	No	No	No	No	No		Yes	Weekly				Once or Twice						Weekly
1486	46-55	Male	African	Married	Muslim	Masters	Public	Doctor	Consultant	Crtitical Care	Internal Medicine													Prefer not to answer	Marsabit												No
1487	26-35	Female	African	Single	Christian	Diploma	Faith	Allied																<100,000	Meru												No
1488	26-35	Female	African	Single	Christian	Diploma	Public	Nurse																100-200,000	Marsabit	Yes	Yes	Yes	No	Yes	No	No	Yes	Yes	No		Yes	Never	Monthly	Once or Twice		Once or Twice			Never	Never			Weekly
1489		Male	African	Married	Others	Bachelors	Private	Nurse																100-200,000	Nairobi	Yes	Yes	Yes	No	No	No	No	No	No	No		Yes	Never	Once or Twice	Never									Never
1490	46-55	Male	African	Married	Christian	Bachelors	Private																	100-200,000	Makueni	Yes	No	No	No	No	No	No	No	No	No		Yes	Never
1491	26-35	Female	Asian	Single	Hindu	Bachelors	Private	Allied																Prefer not to answer	Kericho												No
1492	36-45	Male	African	Married	Muslim	Masters	Private	Doctor	House/Medical Officer	Family Medicine	Family Medicine													Prefer not to answer	Kericho												No
1493	26-35	Female	African	Single	Hindu	Bachelors	Public	Doctor	House/Medical Officer	Family Medicine	Family Medicine													Prefer not to answer	Nakuru												No
1494	46-55	Male	African	Married	Christian	Bachelors	Public	Doctor	Resident	Emergency Medicine	Emergency Medicine													Prefer not to answer	Nakuru	No	No	Yes	No	Yes	No	Yes	No	No	No		Yes			Once or Twice		Once or Twice		Once or Twice
1495	26-35	Female	Caucasian	Single	Muslim	Bachelors	Private	Allied																100-200,000	Kisii	No	Yes	Yes	No	No	No	No	No	No	No		Yes		Once or Twice	Once or Twice									Once or Twice
1496	56+	Male	African	Married	Christian	Bachelors	Faith	Doctor	House/Medical Officer	Nephrology	Internal Medicine													Prefer not to answer	Kirinyaga												No
1497	26-35	Female	African	Married	Christian	Bachelors	Private	Doctor	House/Medical Officer	Emergency Medicine	Emergency Medicine													Prefer not to answer													No
1498	26-35	Female	African	Married	Christian	Diploma	Public	Nurse																<100,000	Bomet												No
1499	36-45	Male	African	Married	Muslim	Masters	Public	Doctor	Consultant	Cardiology	Internal Medicine													>300,000	Kirinyaga												No
1500	26-35	Female	African	Single	Christian	Diploma	Public	Nurse																<100,000	Kirinyaga												No
1501	36-45	Male	African	Married	Christian	Masters	Public	Allied																Prefer not to answer	Kirinyaga	No	Yes	No	No	No	No	No	No	No	No		Yes		Never
1502	36-45	Male	African	Married	Christian	Bachelors	Private	Allied																Prefer not to answer	Kirinyaga												No
1503	26-35	Male	African	Married	Christian	Masters	Private	Doctor	Resident	Pathology	Pathology													Prefer not to answer	Nairobi												No
1504	26-35	Female	African	Single	Christian	Bachelors	Private	Allied																Prefer not to answer	Kisii												No
1505	26-35	Female	African	Single	Christian	Bachelors	Private	Allied																Prefer not to answer	Kakamega	No	Yes	No	No	No	No	No	No	No	No		Yes		Never
1506	26-35	Female	African	Single	Christian	Bachelors	Private	Allied																<100,000	Busia												No
1507	26-35	Male	African	Married	Muslim	Bachelors	Private	Doctor	House/Medical Officer	Emergency Medicine	Emergency Medicine													Prefer not to answer	Kirinyaga												No
1508	36-45	Female	African	Married	Christian	Masters	Private	Doctor	Consultant	Cardiology	Internal Medicine													Prefer not to answer	Busia	Yes	Yes	No	No	No	No	No	No	No	No		Yes	Never	Never
1509	46-55	Male	African	Single	Christian	Diploma	Public	Nurse																100-200,000	Busia												No
1510	36-45	Female	African	Single	Muslim	Bachelors	Private	Doctor	House/Medical Officer	Cardiology	Internal Medicine													Prefer not to answer	Kisumu												No
1511	36-45	Male	African	Married	Christian	Diploma	Public	Nurse																Prefer not to answer	Kisumu												No
1512	36-45	Male	African	Married	Christian	Bachelors	Public	Nurse																<100,000	Kisumu												No
1513	26-35	Female	African	Single	Christian	Diploma	Public	Nurse																Prefer not to answer	Busia												No
1514	26-35	Female	African	Married	Muslim	Bachelors	Public	Allied																Prefer not to answer	Kisumu												No
1515	46-55	Male	African	Married	Christian	Masters	Public	Allied																100-200,000	Homa Bay	Yes	Yes	No	No	No	No	No	No	No	No		Yes	Monthly	Monthly									Never	Monthly
1516	36-45	Female	African	Single	Christian	Bachelors	Public	Nurse																<100,000	Bungoma												No
1517	46-55	Female	African	Married	Christian	Diploma	Public	Nurse																100-200,000	Homa Bay												No
1518	26-35	Female	African	Married	Christian	Diploma	Private	Nurse																Prefer not to answer	Homa Bay												No
1519	46-55	Male	African	Married	Christian	Bachelors	Public	Allied																Prefer not to answer	Embu												No
1520	26-35	Female	African	Single	Christian	Diploma	Public	Nurse																Prefer not to answer	Baringo												No
1521	36-45	Female	African	Married	Christian	Bachelors	Faith	Doctor	House/Medical Officer	Internal Medicine	Internal Medicine													Prefer not to answer	Kisii												No
1522	36-45	Male	African	Married	Christian	Bachelors	Public	Nurse																Prefer not to answer	Kakamega												No
1523	46-55	Male	African	Married	Christian	Bachelors	Public	Nurse																Prefer not to answer	Kirinyaga												No
1524	56+	Male	African	Married	Christian	Bachelors	Public	Nurse																100-200,000	Nyamira												No
1525	26-35	Female	African	Married	Christian	Bachelors	Private	Nurse																100-200,000	Nairobi	Yes	Yes	No	No	No	No	No	No	No	No		Yes	Once or Twice	Weekly									Weekly	Weekly
1526	26-35	Female	African	Married	Christian	Diploma	Public	Nurse																Prefer not to answer	Kisii												No
1527	36-45	Male	African	Single	Christian	Diploma	Public	Nurse																Prefer not to answer	Kisii												No
1528	56+	Female	African	Married	Christian	Masters	Private	Doctor	Resident	Family Medicine	Family Medicine													Prefer not to answer	Kisii												No
1529	56+	Female	African	Married	Muslim	Bachelors	Private	Allied																Prefer not to answer	Garissa	No	No	No	No	Yes	No	Yes	No	No	No		Yes					Never		Never
1530	18-25	Male	African	Single	Christian	Diploma	Private	Nurse																<100,000	Kilifi												No
1531	36-45	Female	African	Married	Muslim	Masters	Public	Nurse																100-200,000	Isiolo												No
1532	46-55	Male	African	Married	Christian	Diploma	Private	Nurse																Prefer not to answer	Bomet												No
1533	26-35	Female	African	Single	Hindu	Bachelors	Private	Doctor	House/Medical Officer	Emergency Medicine	Emergency Medicine													Prefer not to answer	Nakuru												No
1534	26-35	Female	African	Single	Muslim	Bachelors	Public	Doctor	House/Medical Officer	Family Medicine	Family Medicine													Prefer not to answer	Kakamega												No
1535	56+	Male	African	Married	Christian	Diploma	Public	Nurse																Prefer not to answer	Bomet												No
1536	26-35	Male	African	Married	Christian	Bachelors	Public	Nurse																Prefer not to answer	Kajiado	Yes	Yes	No	No	No	No	No	No	No	No		Yes	Never	Never
1537	26-35	Male	African	Married	Christian	Bachelors	Private	Allied																Prefer not to answer	Mombasa	No	Yes	Yes	No	Yes	No	Yes	No	No	No		Yes		Never	Never		Never		Never
1538	36-45	Male	African	Married	Christian	Diploma	Public	Allied																100-200,000	Nandi												No
1539	26-35	Male	African	Single	Christian	Bachelors	Public	Allied																Prefer not to answer	Embu												No
1540	46-55	Female	African	Married	Christian	Masters	Private	Allied																Prefer not to answer	Bomet												No
1541	26-35	Male	African	Married	Christian	Diploma	Private	Allied																100-200,000	Kajiado												No
1542	36-45	Female	African	Single	Christian	Bachelors	Public	Allied																Prefer not to answer	Embu												No
1543	46-55	Female	African	Married	Christian	Bachelors	Private	Allied																Prefer not to answer	Kericho												No
1544	56+	Male	African	Married	Christian	Bachelors	Private	Nurse																100-200,000	Busia												No
1545	36-45	Male	African	Single	Christian	Bachelors	Private	Allied																<100,000	Bomet	No	Yes	Yes	No	No	No	No	No	No	No		Yes		Never	Never
1546	26-35	Male	African	Married	Christian	Bachelors	Public	Nurse																Prefer not to answer	Kakamega												No
1547	36-45	Male	African	Single	Muslim	Bachelors	Public	Allied																Prefer not to answer	Nakuru												No
1548	26-35	Female	African	Single	Christian	Diploma	Public	Nurse																Prefer not to answer	Siaya												No
1549	46-55	Female	African	Married	Christian	Bachelors	Private	Allied																Prefer not to answer	Bomet												No
1550	36-45	Male	African	Married	Christian	Diploma	Public	Nurse																100-200,000	Busia												No
1551	26-35	Male	African	Single	Christian	Bachelors	Public	Allied																Prefer not to answer	Baringo												No
1552	26-35	Male	African	Single	Christian	Bachelors	Private	Allied																Prefer not to answer	Kitui	Yes	Yes	No	No	No	No	No	No	No	No		Yes	Never	Never
1553	46-55	Male	African	Married	Christian	Diploma	Public	Allied																Prefer not to answer	Garissa												No
1554	36-45	Female	African	Single	Christian	Diploma	Public	Nurse																<100,000	Baringo												No
1555	56+	Male	African	Married	Christian	Masters	Private	Doctor	Consultant	Cardiology	Internal Medicine													>300,000	Kakamega	Yes	Yes	Yes	No	Yes	No	Yes	No	Yes	No		Yes	Never	Once or Twice	Never		Never		Never		Never			Once or Twice
1556	26-35	Female	African	Single	Others	Diploma	Public	Allied																Prefer not to answer	Kakamega												No
1557	36-45	Male	African	Single	Christian	Bachelors	Private	Doctor	House/Medical Officer	Family Medicine	Family Medicine													100-200,000	Kajiado	No	Yes	Yes	No	Yes	No	Yes	No	Yes	No		Yes		Weekly	Weekly		Once or Twice		Once or Twice		Once or Twice			Daily or Almost Daily
1558	26-35	Female	African	Married	Christian	Diploma	Private	Nurse																<100,000	Baringo												No
1559	26-35	Female	African	Single	Christian	Bachelors	Private	Allied																100-200,000	Garissa												No
1560	46-55	Male	African	Married	Muslim	Bachelors	Private	Allied																Prefer not to answer	Isiolo												No
1561	26-35	Female	African	Single	Christian	Bachelors	Public	Allied																100-200,000	Elgeyo-Marakwet												No
1562	56+	Female	African	Married	Christian	Bachelors	Public	Allied																Prefer not to answer	Kajiado	No	Yes	Yes	No	No	No	No	No	No	No		Yes		Never	Never
1563	56+	Male	African	Married	Christian	Bachelors	Private	Allied																Prefer not to answer	Kirinyaga												No
1564	46-55	Male	African	Married	Christian	Diploma	Private	Allied																100-200,000	Baringo												No
1565	36-45	Female	African	Single	Christian	Bachelors	Private	Allied																Prefer not to answer	Busia												No
1566	56+	Male	African	Married	Christian	Masters	Private	Allied																Prefer not to answer	Kirinyaga												No
1567	26-35	Female	African	Married	Christian	Diploma	Public	Allied																Prefer not to answer	Busia												No
1568	26-35	Female	African	Single	Christian	Bachelors	Public	Allied																Prefer not to answer	Baringo												No
1569	56+	Male	African	Married	Christian	Bachelors	Private	Allied																100-200,000	Homa Bay												No
1570	26-35	Female	African	Married	Christian	Bachelors	Private	Nurse																<100,000	Bomet												No
1571	36-45	Female	Asian	Married	Muslim	Masters	Private	Doctor	Consultant	Anesthesiology	Anesthesiology													Prefer not to answer	Nakuru	No	No	No	No	No	No	Yes	No	No	No		Yes							Once or Twice
1572	26-35	Female	African	Single	Christian	Masters	Private	Allied																100-200,000	Nairobi	No	Yes	No	No	No	No	No	No	No	No		Yes		Once or Twice										Once or Twice
1573	26-35	Female	African	Single	Christian	Bachelors	Private	Allied																<100,000	Nairobi	No	Yes	Yes	No	No	No	No	No	No	No		Yes		Once or Twice	Once or Twice									Once or Twice
1574	26-35	Male	African	Married	Christian	Bachelors	Private	Nurse																Prefer not to answer	Nakuru												No
1575	36-45	Male	African	Married	Christian	Bachelors	Private	Doctor	Consultant	Family Medicine	Family Medicine													Prefer not to answer	Kakamega	No	Yes	No	No	No	No	Yes	No	No	No		Yes		Once or Twice					Once or Twice					Once or Twice
1576	26-35	Female	African	Married	Christian	Diploma	Public	Nurse																Prefer not to answer	Kisii												No
1577	36-45	Female	African	Married	Christian	Bachelors	Public	Nurse																Prefer not to answer	Kisii												No
1578	56+	Female	African	Married	Christian	Bachelors	Private	Allied																Prefer not to answer	Kisii												No
1579	26-35	Female	African	Single	Christian	Diploma	Public	Allied																<100,000	Vihiga												No
1580	46-55	Male	African	Married	Christian	Bachelors	Private	Allied																Prefer not to answer	Embu	No	Yes	No	No	No	No	No	No	No	No		Yes		Weekly										Weekly
1581	26-35	Male	African	Single	Christian	Bachelors	Public	Doctor	House/Medical Officer	Surgery	Surgery	No	No	No	No	Yes	No	No	No	No	No	No	No	Prefer not to answer	Nairobi	No	Yes	Yes	No	No	No	No	No	No	No		Yes		Weekly	Weekly									Weekly
1582	26-35	Female	African	Married	Christian	Bachelors	Public	Allied																<100,000	Busia	Yes	Yes	No	No	No	No	Yes	No	No	No		Yes	Never	Never					Never
1583	36-45	Female	African	Married	Christian	Masters	Public	Allied																Prefer not to answer	Bungoma												No
1584	46-55	Female	African	Married	Christian	Bachelors	Private	Nurse																100-200,000	Nairobi												No
1585	36-45	Female	African	Married	Muslim	Bachelors	Public	Doctor	Resident	Radiology	Radiology													Prefer not to answer	Nairobi	No	No	Yes	No	No	No	Yes	No	Yes	No		Yes			Never				Never		Never
1586	36-45	Female	African	Married	Muslim	Diploma	Private	Nurse																Prefer not to answer	Garissa												No
1587	26-35	Female	African	Single	Others	Diploma	Public	Nurse																<100,000	Homa Bay												No
1588	26-35	Female	African	Married	Christian	Bachelors	Faith	Doctor	Resident	Gastroenterology	Internal Medicine													Prefer not to answer	Kirinyaga												No
1589	46-55	Male	African	Married	Others	Masters	Private	Allied																	Kisumu	Yes	Yes	Yes	No	No	No	No	No	No	No		Yes	Never	Monthly	Once or Twice									Once or Twice
1590	36-45	Female	African	Married	Christian	Bachelors	Private	Nurse																Prefer not to answer	Bomet												No
1591	26-35	Female	African	Single	Christian	Bachelors	Private	Allied																<100,000	Homa Bay												No
1592	26-35	Male	African	Single	Christian	Diploma	Faith	Nurse																<100,000	Kilifi												No
1593	18-25	Male	African	Single	Christian	Diploma	Public	Doctor	Medical Student	Other	Other													Prefer not to answer	Kisii	No	Yes	Yes	No	No	No	No	No	Yes	No		Yes		Monthly	Once or Twice						Once or Twice			Monthly
1594	18-25	Male	African	Single	Muslim	Bachelors	Private	Doctor	Medical Student	Other	Other													Prefer not to answer	Mombasa	Yes	Yes	Yes	No	No	No	Yes	No	Yes	No		Yes	Never	Monthly	Once or Twice				Once or Twice		Once or Twice			Monthly
1595	36-45	Female	African	Married	Muslim	Bachelors	Private	Doctor	Medical Student	Other	Other													Prefer not to answer	Bungoma												No
1596	18-25	Male	African	Single	Christian	Bachelors	Public	Doctor	House/Medical Officer	Family Medicine	Family Medicine													100-200,000	Mombasa												No
1597	26-35	Female	African	Married	Christian	Bachelors	Public	Doctor	House/Medical Officer	Emergency Medicine	Emergency Medicine													100-200,000	Bungoma	No	No	Yes	No	No	No	No	No	Yes	No		Yes			Never						Never
1598	18-25	Female	African	Single	Christian	Bachelors	Private	Doctor	House/Medical Officer	Obstetrics	Obstetrics													100-200,000	Kisumu												No
1599	26-35	Female	African	Married	Muslim	Bachelors	Public	Doctor	House/Medical Officer	Nephrology	Internal Medicine													100-200,000	Mombasa												No
1600		Female	African	Single	Christian	Bachelors	Private	Nurse																<100,000	Trans Nzoia	No	Yes	No	No	No	No	No	No	No	No		Yes		Never
1601	26-35	Male	African	Single	Christian	Bachelors	Public	Nurse																<100,000	Bungoma												No
1602	26-35	Female	African	Married	Muslim	Diploma	Public	Allied																<100,000	Garissa												No
1603	36-45	Female	African	Married	Christian	Bachelors	Private	Allied																100-200,000	Bomet												No
1604	46-55	Female	African	Other	Christian	Diploma	Public	Allied																<100,000	Kwale												No
1605	46-55	Male	African	Other	Christian	Diploma	Private	Nurse																100-200,000	Kwale	No	Yes	No	No	No	No	No	No	No	No		Yes		Never
1606	36-45	Female	Asian	Married	Hindu	Bachelors	Private	Doctor	House/Medical Officer	Nephrology	Internal Medicine													Prefer not to answer	Kericho												No
1607	36-45	Female	African	Married	Christian	Diploma	Public	Allied																Prefer not to answer	Kwale												No
1608	36-45	Female	African	Single	Christian	Bachelors	Public	Allied																Prefer not to answer	Laikipia	No	Yes	No	No	No	No	No	No	Yes	No		Yes		Monthly							Once or Twice			Monthly
1609	26-35	Male	African	Single	Christian	Bachelors	Private	Allied																Prefer not to answer	Siaya	Yes	Yes	No	No	No	No	No	No	No	No		Yes	Never	Never
1610	46-55	Female	African	Married	Christian	Masters	Public	Doctor	Consultant	Cardiology	Internal Medicine													>300,000	Mombasa	No	Yes	No	No	No	No	Yes	No	No	No		Yes		Once or Twice					Once or Twice					Once or Twice
1611	56+	Female	African	Married	Christian	Diploma	Public	Nurse																100-200,000	Kisii												No
1612	36-45	Male	African	Married	Muslim	Diploma	Public	Allied																Prefer not to answer	Mombasa												No
1613	36-45	Female	African	Single	Christian	Masters	Private	Nurse																200-300,000	Kisumu	No	Yes	No	No	No	No	No	No	No	No		Yes		Never
1614	26-35	Female	African	Married	Muslim	Diploma	Private	Nurse																<100,000	Isiolo												No
1615	46-55	Female	African	Married	Muslim	Bachelors	Private	Allied																Prefer not to answer	Kwale												No
1616	26-35	Male	African	Single	Christian	Bachelors	Private	Allied																Prefer not to answer	Nyamira												No
1617	46-55	Female	African	Married	Muslim	Diploma	Public	Nurse																Prefer not to answer	Isiolo												No
1618	46-55	Male	African	Other	Christian	Bachelors	Private	Allied																Prefer not to answer	Nyamira												No
1619	46-55	Female	African	Married	Hindu	Bachelors	Public	Allied																Prefer not to answer	Mombasa	Yes	No	No	No	No	No	No	No	No	No		Yes	Never
1620	36-45	Male	African	Married	Christian	Diploma	Faith	Allied																Prefer not to answer	Mombasa												No
1621	26-35	Female	African	Married	Others	Diploma	Public	Allied																Prefer not to answer	Embu												No
1622	36-45	Female	African	Married	Hindu	Masters	Private	Doctor	Resident	Pathology	Pathology													Prefer not to answer	Nairobi												No
1623	56+	Female	African	Married	Christian	Bachelors	Private	Allied																100-200,000	Nyamira												No
1624	18-25	Male	African	Single	Christian	Bachelors	Public	Doctor	House/Medical Officer	Surgery	Surgery	No	Yes	No	No	No	No	No	No	No	No	No	No	Prefer not to answer	Uasin Gishu	No	Yes	Yes	No	No	No	Yes	No	Yes	No		Yes		Monthly	Once or Twice				Never		Never			Monthly
1625	56+	Male	African	Married	Christian	Masters	Private	Doctor	Consultant	Hematology / Oncology	Internal Medicine													Prefer not to answer	Kisumu												No
1626	26-35	Male	African	Single	Muslim	Masters	Public	Doctor	Resident	Radiology	Radiology													Prefer not to answer	Uasin Gishu												No
1627	46-55	Female	African		Christian	Bachelors	Private	Nurse																Prefer not to answer	Nyamira												No
1628	36-45	Male	African		Christian	Diploma	Private	Nurse																Prefer not to answer	Nyamira												No
1629	26-35	Female	African	Single	Christian	Bachelors	Private	Nurse																Prefer not to answer	Nakuru												No
1630	36-45	Male	African	Married	Christian	Masters	Public	Allied																Prefer not to answer	Kiambu												No
1631	56+	Male	African	Married	Christian	Diploma	Private	Allied																100-200,000	Kericho												No
1632	46-55	Male	African	Married	Christian	Diploma	Public	Nurse																100-200,000	Bungoma												No
1633	26-35	Male	African	Married	Christian	Diploma	Private	Nurse																<100,000	Kericho												No
1634	46-55	Female	African	Other	Christian	Bachelors	Private	Doctor	House/Medical Officer	Crtitical Care	Internal Medicine													Prefer not to answer	Nyamira												No
1635	46-55	Male	African	Married	Christian	Bachelors	Private	Allied																Prefer not to answer	Nyamira												No
1636	46-55	Female	African	Married	Christian	Bachelors	Private	Allied																Prefer not to answer	Garissa												No
1637	46-55	Male	African	Married	Christian	Bachelors	Faith	Doctor	House/Medical Officer	Obstetrics	Obstetrics													Prefer not to answer	Nyamira												No
1638	46-55	Female	African	Married	Christian	Diploma	Public	Nurse																100-200,000	Nyamira												No
1639	26-35	Male	African	Married	Christian	Bachelors	Private	Nurse																Prefer not to answer	Narok												No
1640	36-45	Female	African	Married	Christian	Diploma	Public	Allied																Prefer not to answer	Nyamira												No
1641	26-35	Male	African	Married	Christian	Diploma	Private	Allied																Prefer not to answer	Nyamira												No
1642	46-55	Female	African	Married	Christian	Diploma	Public	Nurse																Prefer not to answer	Nyamira												No
1643	26-35	Male	African	Single	Christian	Bachelors	Public	Allied																Prefer not to answer	Kiambu												No
1644	36-45	Male	African	Other	Christian	Bachelors	Faith	Nurse																Prefer not to answer	Nyamira												No
1645	18-25	Male	African	Single	Christian	Bachelors	Faith	Doctor	House/Medical Officer	Obstetrics	Obstetrics													Prefer not to answer	Trans Nzoia												No
1646	36-45	Male	African	Married	Christian	Diploma	Private	Nurse																Prefer not to answer	Nairobi	Yes	Yes	Yes	No	No	No	Yes	No	Yes	No		Yes	Never	Once or Twice	Never				Once or Twice		Never			Once or Twice
1647	26-35	Male	African	Single	Christian	Diploma	Public	Nurse																<100,000	Kirinyaga												No
1648	36-45	Female	African	Married	Christian	Masters	Public	Doctor	Resident	Pediatrics	Pediatrics													Prefer not to answer	Nairobi												No
1649	26-35	Female	African	Single	Christian	Bachelors	Faith	Doctor	House/Medical Officer	Pediatrics	Pediatrics													Prefer not to answer	Busia												No
1650	26-35	Male	African	Single	Christian	Masters	Private	Doctor	Resident	Obstetrics	Obstetrics													Prefer not to answer	Nairobi	No	Yes	No	No	No	No	No	No	No	No		Yes		Monthly										Monthly
1651	26-35	Female	African	Single	Muslim	Masters	Private	Doctor	Resident	Obstetrics	Obstetrics													Prefer not to answer	Nairobi	No	Yes	Yes	No	No	No	No	No	No	No		Yes		Monthly	Monthly									Monthly
1652	46-55	Female	African	Married	Christian	Masters	Public	Doctor	Resident	Obstetrics	Obstetrics													Prefer not to answer	Uasin Gishu	No	No	Yes	No	No	No	No	No	No	No		Yes			Once or Twice
1653	36-45	Female	African	Married	Christian	Masters	Public	Allied																Prefer not to answer	Kisumu												No
1654	26-35	Female	African	Married	Christian	Bachelors	Faith	Doctor	House/Medical Officer	Emergency Medicine	Emergency Medicine													Prefer not to answer	Kisumu												No
1655	26-35	Male	African	Married	Christian	Diploma	Private	Nurse																<100,000	Laikipia												No
1656	36-45	Female	African	Married	Christian	Bachelors	Private	Allied																<100,000	Laikipia												No
1657	36-45	Male	African	Married	Muslim	Bachelors	Public	Allied																Prefer not to answer	Bomet												No
1658	26-35	Female	African	Single	Christian	Bachelors	Private	Doctor	House/Medical Officer	Family Medicine	Family Medicine													Prefer not to answer	Kisumu												No
1659	26-35	Female	African	Married	Christian	Bachelors	Public	Allied																100-200,000	Elgeyo-Marakwet												No
1660	26-35	Female	African	Single	Christian	Diploma	Private	Nurse																<100,000	Trans Nzoia												No
1661	36-45	Female	African	Married	Christian	Diploma	Private	Nurse																<100,000	Bungoma												No
1662	26-35	Female	African	Married	Christian	Diploma	Private	Allied																<100,000	Kericho												No
1663	26-35	Male	African	Married	Christian	Diploma	Public	Allied																Prefer not to answer	Muranga												No
1664	26-35	Female	African	Single	Christian	Bachelors	Private	Allied																<100,000	Nairobi												No
1665	46-55	Male	African	Married	Christian	Bachelors	Faith	Nurse																100-200,000	Muranga												No
1666	26-35	Female	African	Single	Christian	Diploma	Public	Nurse																<100,000	Isiolo												No
1667	26-35	Male	African	Married	Christian	Bachelors	Faith	Nurse																Prefer not to answer	Elgeyo-Marakwet												No
1668	26-35	Female	African	Married	Christian	Diploma	Public	Nurse																<100,000	Elgeyo-Marakwet												No
1669	36-45	Female	African	Married	Christian	Diploma	Public	Nurse																Prefer not to answer	Elgeyo-Marakwet												No
1670	26-35	Female	African	Married	Christian	Diploma	Faith	Allied																<100,000	Tharaka Nithi												No
1671	36-45	Female	African	Married	Christian	Diploma	Faith	Allied																<100,000	Tharaka Nithi												No
1672	26-35	Female	African	Single	Christian	Diploma	Faith	Nurse																<100,000	Tharaka Nithi	No	Yes	No	No	No	No	No	No	No	No		Yes		Never
1673	26-35	Male	African	Married	Christian	Diploma	Faith	Allied																<100,000	Tharaka Nithi	No	Yes	No	No	No	No	No	No	No	No		Yes		Never
1674	26-35	Female	African	Married	Christian	Diploma	Faith	Allied																<100,000	Tharaka Nithi	No	Yes	No	No	No	No	No	No	No	No		Yes		Never
1675	26-35	Male	African	Single	Christian	Diploma	Faith	Nurse																<100,000	Tharaka Nithi												No
1676	36-45	Male	African	Married	Christian	Bachelors	Faith	Nurse																<100,000	Tharaka Nithi	No	Yes	No	No	No	No	No	No	No	No		Yes		Never
1677	36-45	Male	African	Married	Christian	Diploma	Faith	Nurse																<100,000	Tharaka Nithi	No	Yes	No	No	No	No	No	No	No	No		Yes		Never
1678	36-45	Female	African	Married	Christian	Bachelors	Faith	Nurse																100-200,000	Tharaka Nithi	No	Yes	No	No	No	No	No	No	No	No		Yes		Never
1679	46-55	Male	African	Married	Christian	Bachelors	Faith	Nurse																<100,000	Tharaka Nithi	No	Yes	No	No	No	No	No	No	No	No		Yes		Never
1680	26-35	Male	African	Single	Muslim	Bachelors	Private	Allied																<100,000	Tharaka Nithi	No	Yes	No	No	No	No	No	No	No	No		Yes		Never
1681	36-45	Male	African	Married	Christian	Bachelors	Private	Nurse																<100,000	Tharaka Nithi	No	Yes	No	No	No	No	No	No	No	No		Yes		Never
1682	46-55	Female	African	Married	Christian	Diploma	Faith	Nurse																<100,000	Tharaka Nithi	No	Yes	No	No	No	No	No	No	No	No		Yes		Never
1683	36-45	Male	African	Married	Muslim	Diploma	Private	Nurse																<100,000	Tharaka Nithi												No
1684	36-45	Female	African	Married	Christian	Diploma	Faith	Allied																<100,000	Tharaka Nithi												No
1685	36-45	Female	African	Married	Christian	Diploma	Faith	Allied																<100,000	Tharaka Nithi	No	Yes	No	No	No	No	No	No	No	No		Yes		Never
1686	26-35	Female	African	Married	Christian	Diploma	Private	Nurse																<100,000	Tharaka Nithi	No	Yes	No	No	No	No	No	No	No	No		Yes		Never
1687	36-45	Male	African	Married	Muslim	Diploma	Private	Allied																<100,000	Tharaka Nithi												No
1688	36-45	Male	African	Married	Christian	Diploma	Faith	Allied																<100,000	Tharaka Nithi												No
1689	26-35	Male	African	Single	Christian	Bachelors	Private	Nurse																<100,000	Tharaka Nithi	No	Yes	No	No	No	No	No	No	No	No		Yes		Never
1690	26-35	Female	African	Married	Christian	Bachelors	Faith	Nurse																<100,000	Tharaka Nithi	No	Yes	No	No	No	No	No	No	No	No		Yes		Never
1691	26-35	Female	African	Married	Christian	Bachelors	Faith	Allied																<100,000	Tharaka Nithi												No
1692	26-35	Male	African	Single	Christian	Bachelors	Faith	Allied																<100,000	Tharaka Nithi												No
1693	26-35	Male	African	Single	Christian	Bachelors	Faith	Allied																<100,000	Tharaka Nithi	No	Yes	No	No	No	No	No	No	No	No		Yes		Never
1694	46-55	Male	African	Married	Christian	Diploma	Faith	Nurse																<100,000	Tharaka Nithi												No
1695	26-35	Male	African	Single	Christian	Diploma	Faith	Nurse																<100,000	Tharaka Nithi	No	Yes	No	No	No	No	No	No	No	No		Yes		Never
1696	36-45	Male	African	Married	Christian	Diploma	Faith	Nurse																<100,000	Tharaka Nithi	No	Yes	No	No	No	No	No	No	No	No		Yes		Once or Twice										Never
1697	26-35	Female	African	Married	Christian	Diploma	Private	Allied																<100,000	Tharaka Nithi												No
1698	26-35	Female	African	Single	Christian	Diploma	Faith	Nurse																<100,000	Tharaka Nithi												No
1699	26-35	Male	African	Single	Christian	Diploma	Faith	Allied																<100,000	Tharaka Nithi	No	Yes	No	No	No	No	No	No	No	No		Yes		Never
1700	26-35	Female	African	Single	Christian	Diploma	Faith	Nurse																<100,000	Tharaka Nithi	No	Yes	No	No	No	No	No	No	No	No		Yes		Never
1701	26-35	Male	African	Single	Christian	Diploma	Faith	Nurse																<100,000	Tharaka Nithi	No	Yes	No	No	No	No	No	No	No	No		Yes		Never
1702	36-45	Female	African	Married	Christian	Diploma	Faith	Nurse																<100,000	Tharaka Nithi	No	Yes	No	No	No	No	No	No	No	No		Yes		Never
1703	26-35	Female	African	Single	Christian	Diploma	Faith	Nurse																<100,000	Tharaka Nithi	No	Yes	No	No	No	No	No	No	No	No		Yes		Never
1704	26-35	Female	African	Single	Christian	Diploma	Faith	Nurse																<100,000	Tharaka Nithi	No	Yes	No	No	No	No	No	No	No	No		Yes		Never
1705	26-35	Male	African	Married	Muslim	Diploma	Private	Allied																<100,000	Tharaka Nithi												No
1706	26-35	Male	African	Married	Christian	Bachelors	Public	Nurse																<100,000	Bomet												No
1707	36-45	Male	African	Married	Christian	Bachelors	Public	Doctor	Resident	Anesthesiology	Anesthesiology													Prefer not to answer	Kisumu	No	Yes	No	No	No	No	No	No	No	No		Yes		Monthly										Monthly
1708	36-45	Female	African	Married	Christian	Masters	Private	Doctor	House/Medical Officer	Cardiology	Internal Medicine													Prefer not to answer	Trans Nzoia												No
1709	36-45	Female	African	Married	Christian	Bachelors	Private	Nurse																Prefer not to answer	Kitui												No
1710	26-35	Female	African	Married	Christian	Bachelors	Public	Allied																Prefer not to answer	Embu												No
1711	36-45	Female	African	Married	Christian	Diploma	Public	Nurse																<100,000	Elgeyo-Marakwet												No
1712	26-35	Male	African	Married	Christian	Bachelors	Private	Doctor	House/Medical Officer	Pediatrics	Pediatrics													Prefer not to answer	Kiambu	No	Yes	Yes	No	No	No	Yes	No	Yes	No		Yes		Never	Never				Never		Never
1713	36-45	Female	African	Married	Christian	Diploma	Private	Nurse																Prefer not to answer	Siaya												No
1714	26-35	Female	African	Single	Christian	Bachelors	Private	Nurse																Prefer not to answer	Vihiga												No
1715	36-45	Male	African	Married	Christian	Bachelors	Private	Allied																Prefer not to answer	Nairobi												No
1716	18-25	Male	African	Single	Christian	Diploma	Public	Allied																Prefer not to answer	Nairobi												No
1717	26-35	Female	African	Married	Christian	Diploma	Public	Allied																Prefer not to answer	Kisii												No
1718	26-35	Female	African	Married	Christian	Diploma	Private	Nurse																<100,000	Migori												No
1719	26-35	Female	African	Single	Christian	Bachelors	Public	Allied																Prefer not to answer	Migori	No	Yes	Yes	No	No	No	No	No	No	No		Yes		Monthly	Once or Twice									Monthly
1720	36-45	Female	African	Married	Christian	Diploma	Public	Nurse																Prefer not to answer	Bungoma												No
1721	46-55	Female	African	Married	Christian	Diploma	Public	Nurse																100-200,000	Nakuru												No
1722	26-35	Female	African	Married	Christian	Bachelors	Faith	Doctor	House/Medical Officer	Internal Medicine	Internal Medicine													100-200,000	Elgeyo-Marakwet												No
1723	26-35	Male	African	Single	Christian	Diploma	Public	Allied																Prefer not to answer	West Pokot												No
1724	26-35	Male	African	Single	Muslim	Bachelors	Private	Doctor	House/Medical Officer	Crtitical Care	Internal Medicine													Prefer not to answer	Nakuru												No
1725	36-45	Male	African	Married	Christian	Masters	Private	Doctor	Resident	Hematology / Oncology	Internal Medicine													Prefer not to answer	Nairobi												No
1726	26-35	Female	African	Single	Christian	Masters	Private	Doctor	Resident	Emergency Medicine	Emergency Medicine													Prefer not to answer	Nairobi	No	No	Yes	No	No	No	No	No	No	No		Yes			Once or Twice
1727	26-35	Female	African	Married	Christian	Diploma	Public	Nurse																Prefer not to answer	Kwale												No
1728	36-45	Male	Asian	Married	Muslim	Bachelors	Private	Doctor	House/Medical Officer	Nephrology	Internal Medicine													Prefer not to answer	Nairobi												No
1729	26-35	Male	African	Single	Others	Masters	Private	Doctor	Resident	Internal Medicine	Internal Medicine													Prefer not to answer	Nairobi												No
1730	26-35	Female	African	Single	Christian	Diploma	Public	Nurse																Prefer not to answer	Turkana												No
1731	46-55	Female	African	Married	Christian	Diploma	Public	Allied																Prefer not to answer	Bungoma												No
1732	36-45	Male	African	Married	Christian	Bachelors	Private	Doctor	Consultant	Crtitical Care	Internal Medicine													>300,000	Embu	No	Yes	No	No	No	No	No	No	No	No		Yes		Once or Twice										Once or Twice
1733	36-45	Female	African	Married	Christian	Diploma	Private	Nurse																Prefer not to answer	Homa Bay												No
1734	36-45	Male	African	Married	Christian	Bachelors	Private	Allied																Prefer not to answer	Homa Bay	No	Yes	Yes	No	No	No	No	No	No	No		Yes		Monthly	Once or Twice									Monthly
1735	26-35	Male	African	Single	Christian	Bachelors	Public	Doctor	House/Medical Officer	Obstetrics	Obstetrics													100-200,000	Kericho												No
1736	26-35	Female	African	Single	Christian	Bachelors	Private	Allied																Prefer not to answer	Mombasa												No
1737	26-35	Female	Caucasian	Married	Christian	Bachelors	Public	Allied																Prefer not to answer													No
1738	36-45	Female	African	Married	Christian	Bachelors	Public	Allied																Prefer not to answer	Kiambu												No
1739	36-45	Female	African	Married	Christian	Masters	Private	Doctor	Consultant	Hematology / Oncology	Internal Medicine													>300,000	Kisumu												No
1740	26-35	Female	African	Married	Christian	Diploma	Public	Allied																Prefer not to answer	Elgeyo-Marakwet												No
1741	26-35	Male	African	Married	Christian	Diploma	Public	Nurse																Prefer not to answer	Garissa												No
1742	36-45	Male	African	Married	Christian	Diploma	Public	Allied																Prefer not to answer	Kisumu												No
1743	36-45	Female	African	Married	Christian	Bachelors	Public	Allied																Prefer not to answer	Busia												No
1744	26-35	Male	African	Married	Christian	Bachelors	Private	Nurse																Prefer not to answer	Kisumu	No	Yes	No	No	No	No	No	No	No	No		Yes		Once or Twice										Once or Twice
1745	26-35	Female	African	Married	Christian	Bachelors	Private	Allied																Prefer not to answer	Kisumu												No
1746	36-45	Female	African	Married	Muslim	Bachelors	Private	Nurse																100-200,000	Marsabit												No
1747	36-45	Male	African	Married	Christian	Bachelors	Private	Allied																	Kirinyaga												No
1748	26-35	Female	African	Single	Christian	Bachelors	Public	Allied																Prefer not to answer	Kajiado												No
1749	26-35	Female	African	Married	Christian	Bachelors	Public	Allied																Prefer not to answer	Isiolo												No
1750	36-45	Female	African	Married	Christian	Diploma	Private	Nurse																Prefer not to answer	Bomet												No
1751	36-45	Female	African	Married	Christian	Diploma	Private	Nurse																Prefer not to answer	Kisii												No
1752	36-45	Female	African	Married	Christian	Diploma	Private	Nurse																Prefer not to answer	Kericho												No
1753	26-35	Female	African	Married	Christian	Diploma	Public	Nurse																Prefer not to answer	Busia												No
1754	36-45	Female	African	Single	Christian	Diploma	Private	Nurse																Prefer not to answer	Bomet												No
1755	36-45	Female	African	Single	Christian	Diploma	Private	Allied																Prefer not to answer	Bungoma												No
1756	46-55	Female	African	Married	Christian	Diploma	Private	Nurse																Prefer not to answer	Homa Bay	Yes	No	Yes	No	No	No	No	No	No	No		Yes	Never		Never
1757	26-35	Female	African	Married	Christian	Diploma	Private	Nurse																Prefer not to answer	Homa Bay												No
1758	26-35	Female	African	Married	Christian	Diploma	Private	Nurse																Prefer not to answer	Embu												No
1759	26-35	Male	African	Married	Christian	Bachelors	Private	Nurse																Prefer not to answer	Kirinyaga												No
1760	46-55	Female	African	Married	Christian	Bachelors	Private	Allied																Prefer not to answer	Homa Bay	No	Yes	No	No	No	No	No	No	No	No		Yes		Once or Twice										Once or Twice
1761	26-35	Female	African	Married	Christian	Bachelors	Public	Doctor	House/Medical Officer	Palliative Care	Internal Medicine													Prefer not to answer	Embu												No
1762	26-35	Female	African	Married	Christian	Bachelors	Private	Allied																Prefer not to answer	Kirinyaga												No
1763	26-35	Male	African	Married	Christian	Bachelors	Private	Allied																Prefer not to answer	Elgeyo-Marakwet												No
1764	36-45	Female	African	Married	Christian	Diploma	Private	Nurse																<100,000	Kilifi	No	Yes	No	No	No	No	No	No	No	No		Yes		Monthly										Monthly
1765	36-45	Female	African	Married	Christian	Masters	Private	Doctor	Consultant	Endocrinology	Internal Medicine													200-300,000	Machakos												No
1766	56+	Male	African	Married	Christian	Masters	Public	Doctor	Consultant	Family Medicine	Family Medicine													>300,000	Homa Bay												No
1767	56+	Female	African	Married	Christian	Bachelors	Private	Allied																100-200,000	Kiambu	Yes	Yes	No	No	No	No	No	No	No	No		Yes	Never	Never
1768	26-35	Female	African	Married	Christian	Diploma	Private	Nurse																<100,000	Kirinyaga												No
[truncated: 54 more columns]
